# Supplementary material for: Comparative analysis of rhizosphere microbiomes of cultivated and wild rice under contrasting field water regimes
Source: Microbiol Spectr. 2025 Sep 25;13(11):e00263-25. doi: 10.1128/spectrum.00263-25 (PMC12584754; doi:10.1128/spectrum.00263-25)
Supplement: Supplemental tables — Tables S1 to S6. [file spectrum.00263-25-s0002.xlsx]

## Sheet: Sheet1
Exploring the role of rhizosphere microbes in wild and cultivated rice in enhancing water-limiting resistance
Yuhong Luo 1, Xiaolong Xu1, Renfei Qiao1, Rupeng Zhao1, Zu-Wen Zhou1, Dong-Ao Li1, Yuhao Wen1, Jia-Ming Song 2*, Ling-Ling Chen1,3*
1 State Key Laboratory for Conservation and Utilization of Subtropical Agro-bioresources, College of Life Science and Technology, Guangxi University, Nanning 530004, China
2 College of Agronomy and Biotechnology, Southwest University, Chongqing 400715, China
3 Yazhouwan National Laboratory, Sanya, 572025, China
*Correspondence
Jia-Ming Song, E-mail address: jmsong@swu.edu.cn;
Ling-Ling Chen, E-mail address: llchen@gxu.edu.cn
Tel: +86 15827364552; Tel: +86 18971629380

## Sheet: Table S1
Table S1: Metagenomic sequencing information of rice rhizosphere soil samples
Sample Name	Group	Clean Reads	Clean Base	Read Length	Q20(%)	Q30(%)	GC(%)
H2A_WHYD230527131_A	DP	60176212	18052863600	PE150	97.98	94.28	61.87
H2A_WHYD230527132_A	DP	60130240	18039072000	PE150	98.01	94.44	61.36
H2A_WHYD230527133_A	DP	60202024	18060607200	PE150	98.17	94.86	61.48
HC-1A	OS	54675348	16402604400	PE150	95.71	88.2	60.63
HC-2A	OS	60101676	18030502800	PE150	95.85	88.56	60.44
HC-3A	OS	58958421	17687526300	PE150	95.92	88.73	60.92
DP15WA_WHYD23114369_A	DPW	60069173	18020751900	PE150	95.69	88.37	59.71
DP15WA_WHYD23114370_A	DPW	60054175	18016252500	PE150	97.05	91.33	60.41
DP15WA_WHYD23114371_A	DPW	58173457	17452037100	PE150	96.09	88.69	60.39
OSWA_WHYD23114366_A	OSW	54319710	16295913000	PE150	94.73	86.03	60.32
OSWA_WHYD23114367_A	OSW	54143194	16242958200	PE150	95.34	86.83	60.54
OSWA_WHYD23114368_A	OSW	60206024	18061807200	PE150	95.17	87.06	60.61

## Sheet: Table S2
Table S2: Multivariate analysis of variance (PERMANOVA, Adonis) analysis of variations in bacterial community composition across different groups
Group	Df	SumOfSqs	R2	F	Pr(>F)
Condition	1	0.0234836	0.441615	13.2549	0.001
Variety	1	0.0137478	0.258531	7.75972	0.001
Residual	9	0.0159452	0.299854
Total	11	0.0531767	1

## Sheet: Table S3
Table S3: Differential species across different conditions and host genotypes in rice at the species level
Species	log2FC	log2CPM	PValue	FDR	level	MeanA	MeanB	group
Thiobacillus denitrificans	-3.513	12.026	7.94908e-163	3.43162e-159	Depleted	0.0657482	0.783462	DP-DPW
Brucella abortus	11.559	4.189	3.17048e-154	6.84348e-151	Enriched	0.00342349	0	DP-DPW
Dehalococcoides mccartyi	-2.719	7.597	4.94786e-143	7.11997e-140	Depleted	0.00500707	0.0344161	DP-DPW
Opitutus sp. GAS368	2.635	11.512	3.05587e-138	3.29805e-135	Enriched	0.491985	0.082724	DP-DPW
Lacunisphaera limnophila	2.526	11.439	1.63394e-114	1.41074e-111	Enriched	0.462652	0.0839318	DP-DPW
Terricaulis silvestris	1.52	10.161	7.68554e-86	5.52974e-83	Enriched	0.16601	0.0604732	DP-DPW
Devosia sp. D6-9	1.302	9.31	2.1812e-85	1.34518e-82	Enriched	0.0883203	0.0374193	DP-DPW
Geobacter lovleyi	-1.55	8.01	2.27358e-80	1.22688e-77	Depleted	0.0128552	0.0393554	DP-DPW
Devosia sp. A16	1.79	10.092	1.01904e-77	4.88797e-75	Enriched	0.16556	0.0500307	DP-DPW
Geobacter uraniireducens	-2.39	9.824	1.654e-76	7.14032e-74	Depleted	0.0284507	0.155951	DP-DPW
Youhaiella tibetensis	1.188	8.876	7.09847e-76	2.78583e-73	Enriched	0.0638329	0.0292807	DP-DPW
Geobacter metallireducens	-1.867	9.392	1.92361e-75	6.92019e-73	Depleted	0.0282971	0.107913	DP-DPW
Geobacter anodireducens	-1.547	8.331	6.54804e-72	2.11502e-69	Depleted	0.0160834	0.0491238	DP-DPW
Cyanobium gracile	-1.234	8.53	6.85899e-72	2.11502e-69	Depleted	0.0215938	0.0530502	DP-DPW
Lacrimispora saccharolytica	-1.27	8.151	6.64938e-71	1.91369e-68	Depleted	0.0163125	0.0410935	DP-DPW
Syntrophus aciditrophicus	-2.137	8.163	1.87428e-69	5.05704e-67	Depleted	0.010412	0.0478209	DP-DPW
Geobacter sp. DSM 9736	-1.566	8.185	9.99476e-68	2.53808e-65	Depleted	0.0143903	0.0445707	DP-DPW
Rippkaea orientalis	-3.134	7.234	2.33787e-66	5.607e-64	Depleted	0.00301938	0.0277064	DP-DPW
Devosia ginsengisoli	1.476	8.812	2.50387e-63	5.68906e-61	Enriched	0.0645977	0.0242722	DP-DPW
Pelobacter propionicus	-1.495	9.174	6.04622e-63	1.30508e-60	Depleted	0.029628	0.0872948	DP-DPW
Altererythrobacter atlanticus	1.23	7.787	7.04333e-63	1.44791e-60	Enriched	0.0302195	0.0134611	DP-DPW
Nibricoccus aquaticus	1.427	9.38	6.70654e-60	1.31601e-57	Enriched	0.0949168	0.0368875	DP-DPW
Geobacter sp. FeAm09	-1.589	9.603	4.13662e-59	7.76426e-57	Depleted	0.0379917	0.119477	DP-DPW
Devosia sp. I507	1.311	8.148	2.4476e-58	4.40261e-56	Enriched	0.0394807	0.0166301	DP-DPW
Sulfuricaulis limicola	-1.938	11.184	4.30591e-57	7.43544e-55	Depleted	0.0942802	0.377423	DP-DPW
Gloeothece citriformis	-4.268	7.673	6.03694e-57	1.00236e-54	Depleted	0.00197292	0.0397727	DP-DPW
Thermotoga petrophila	-10.858	3.389	4.7835e-56	7.64829e-54	Depleted	0	0.00219646	DP-DPW
Desulfallas gibsoniae	-1.846	6.625	5.24613e-56	8.08841e-54	Depleted	0.00421691	0.0158361	DP-DPW
Geobacter sulfurreducens	-1.543	9.327	5.87753e-56	8.74941e-54	Depleted	0.0321465	0.0978854	DP-DPW
Dehalogenimonas sp. GP	-1.858	6.836	2.73807e-55	3.94008e-53	Depleted	0.0048435	0.0183393	DP-DPW
Devosia sp. S02	1.392	8.689	8.24504e-55	1.14819e-52	Enriched	0.0583777	0.0232445	DP-DPW
Geoalkalibacter subterraneus	-1.127	8.183	1.29223e-54	1.7433e-52	Depleted	0.0178698	0.0407983	DP-DPW
Geobacter sp. M18	-1.352	9.827	3.75902e-53	4.91748e-51	Depleted	0.0500453	0.133493	DP-DPW
Desulfuromonas soudanensis	-1.231	9.054	1.41317e-52	1.79431e-50	Depleted	0.0310874	0.0762547	DP-DPW
Sulfuritortus calidifontis	-1.16	9.878	4.37573e-52	5.39715e-50	Depleted	0.0569439	0.132846	DP-DPW
Geobacter bremensis	-1.189	9.215	6.48078e-52	7.77153e-50	Depleted	0.0354893	0.0845114	DP-DPW
Desulfobulbus propionicus	-1.421	8.601	1.19008e-51	1.38853e-49	Depleted	0.02068	0.0578393	DP-DPW
Dehalogenimonas lykanthroporepellens	-1.641	7.063	1.62984e-50	1.85159e-48	Depleted	0.00636285	0.0207298	DP-DPW
Geobacter sp. M21	-1.196	9.231	1.5984e-49	1.76931e-47	Depleted	0.0357489	0.0855769	DP-DPW
Lacipirellula parvula	1.518	10.67	2.77603e-49	2.99603e-47	Enriched	0.236124	0.0862032	DP-DPW
Geobacter daltonii	-1.673	8.312	5.1256e-49	5.39689e-47	Depleted	0.0148672	0.049555	DP-DPW
Devosia sp. 1566	1.052	8.191	6.55871e-48	6.74142e-46	Enriched	0.0385066	0.0194018	DP-DPW
Methylibium sp. Pch-M	1.343	10.395	7.4029e-48	7.43217e-46	Enriched	0.188839	0.0777474	DP-DPW
Lachnospira eligens	-4.985	6.248	9.84709e-48	9.66134e-46	Depleted	0.000457765	0.0152147	DP-DPW
Rhizobacter gummiphilus	1.171	10.736	7.22151e-47	6.92783e-45	Enriched	0.23095	0.10715	DP-DPW
Sulfurimicrobium lacus	-1.342	9.621	6.70275e-45	6.29039e-43	Depleted	0.0436053	0.115346	DP-DPW
Methylibium petroleiphilum	1.267	10.123	2.4596e-44	2.25917e-42	Enriched	0.154023	0.0668497	DP-DPW
Pelobacter acetylenicus	-1.141	7.53	1.16732e-43	1.04985e-41	Depleted	0.011292	0.0260183	DP-DPW
Opitutus terrae	0.973	10.404	4.87948e-43	4.29893e-41	Enriched	0.175515	0.0934099	DP-DPW
Desulfuromonas sp. DDH964	-1.17	9.164	5.26146e-43	4.54275e-41	Depleted	0.0345662	0.0812916	DP-DPW
Geobacter bemidjiensis	-1.289	9.143	5.85334e-43	4.95468e-41	Depleted	0.0321433	0.0820743	DP-DPW
Geobacter pickeringii	-1.562	9.621	4.64371e-42	3.85517e-40	Depleted	0.0390119	0.120452	DP-DPW
Sphingobium sp. SYK-6	0.88	8.481	1.94351e-41	1.58305e-39	Enriched	0.0452438	0.0256669	DP-DPW
Heliobacterium modesticaldum	-0.976	7.294	5.07744e-40	4.05913e-38	Depleted	0.0103601	0.0212849	DP-DPW
Ereboglobus luteus	0.853	8.824	1.11936e-39	8.78593e-38	Enriched	0.0570166	0.0329883	DP-DPW
Pelobacter carbinolicus	-1.052	7.203	1.49014e-39	1.14874e-37	Depleted	0.00938997	0.0203412	DP-DPW
Thermus thermophilus	-0.82	8.066	4.75943e-39	3.60464e-37	Depleted	0.0189695	0.0349959	DP-DPW
Altererythrobacter sp. B11	1.071	8.464	6.32004e-39	4.70407e-37	Enriched	0.0467151	0.0232415	DP-DPW
Candidatus Desulfofervidus auxilii	-1.714	5.12	3.42919e-38	2.50912e-36	Depleted	0.00159665	0.00547725	DP-DPW
Dehalogenimonas formicexedens	-1.654	7.18	1.41752e-37	1.0199e-35	Depleted	0.00685336	0.0225201	DP-DPW
Leptothrix cholodnii	1.204	10.762	1.57877e-37	1.1173e-35	Enriched	0.236746	0.107377	DP-DPW
Sulfuriferula plumbiphila	-0.973	8.592	1.64139e-37	1.14289e-35	Depleted	0.0254895	0.0522318	DP-DPW
Gemmata sp. SH-PL17	0.88	9.948	3.13024e-37	2.14496e-35	Enriched	0.125185	0.0710484	DP-DPW
Pirellula staleyi	0.914	9.25	1.29155e-36	8.7119e-35	Enriched	0.0777363	0.0431116	DP-DPW
Pelobacter sp. SFB93	-1.1	7.11	2.22661e-36	1.47881e-34	Depleted	0.00860605	0.0192787	DP-DPW
Niastella koreensis	2.154	8.347	3.77204e-36	2.46726e-34	Enriched	0.0518675	0.0121771	DP-DPW
Pelagibacterium halotolerans	0.793	7.712	1.82757e-35	1.17756e-33	Enriched	0.0259666	0.0156587	DP-DPW
Pseudolabrys sp. FHR47	0.922	10.864	4.96062e-35	3.13587e-33	Enriched	0.23873	0.131532	DP-DPW
Lacibacter sp. S13-6-6	1.898	8.234	5.01215e-35	3.13587e-33	Enriched	0.0463053	0.0129757	DP-DPW
Anaeromyxobacter sp. Fw109-5	-1.363	11.867	1.46562e-34	9.03867e-33	Depleted	0.204754	0.550426	DP-DPW
Bacillus atrophaeus	-3.16	5.117	1.8451e-34	1.12188e-32	Depleted	0.000689816	0.00645582	DP-DPW
Pseudodesulfovibrio aespoeensis	-1	8.202	3.42844e-34	2.05564e-32	Depleted	0.0192246	0.0401539	DP-DPW
Desulfobulbus oralis	-0.941	7.622	3.98108e-34	2.35429e-32	Depleted	0.0132083	0.0264916	DP-DPW
Sphingomonas koreensis	0.827	8.553	1.16022e-33	6.76847e-32	Enriched	0.0469552	0.0276495	DP-DPW
Thermacetogenium phaeum	-1.466	6.612	1.80289e-33	1.03775e-31	Depleted	0.00509672	0.0147062	DP-DPW
Schlegelella thermodepolymerans	1.034	10.73	5.4816e-33	3.11369e-31	Enriched	0.223123	0.113828	DP-DPW
Gemmata massiliana	0.833	9.971	6.78347e-33	3.80315e-31	Enriched	0.1257	0.0737477	DP-DPW
Enterocloster bolteae	-1.808	5.945	1.21169e-32	6.70625e-31	Depleted	0.0026882	0.00982333	DP-DPW
Desulfurivibrio alkaliphilus	-1.3	8.024	1.51853e-32	8.29809e-31	Depleted	0.0147311	0.0378797	DP-DPW
Bremerella volcania	0.756	8.89	2.00658e-32	1.0828e-30	Enriched	0.0582298	0.0360373	DP-DPW
Tuwongella immobilis	0.643	8.307	2.48481e-32	1.32431e-30	Enriched	0.0377398	0.0252501	DP-DPW
Thermanaeromonas toyohensis	-1.532	5.065	4.06121e-32	2.11642e-30	Depleted	0.00169076	0.00510947	DP-DPW
Kinneretia sp. DAIF2	1.295	10.632	4.0691e-32	2.11642e-30	Enriched	0.220473	0.0939034	DP-DPW
Afipia sp. GAS231	0.65	8.555	4.21517e-32	2.1663e-30	Enriched	0.0449214	0.0299043	DP-DPW
Mesorhizobium sp. DCY119	0.723	8.124	5.17954e-32	2.6306e-30	Enriched	0.0339543	0.0214892	DP-DPW
Bradyrhizobium sp. CCBAU 051011	1.167	10.053	5.39344e-32	2.70738e-30	Enriched	0.143744	0.0668681	DP-DPW
Candidatus Desulforudis audaxviator	-1.126	7.528	7.45342e-32	3.69844e-30	Depleted	0.0113599	0.0258912	DP-DPW
Staphylococcus aureus	-1.544	6.896	1.93175e-31	9.43259e-30	Depleted	0.00596094	0.0181594	DP-DPW
Caldilinea aerophila	-0.864	8.844	1.94464e-31	9.43259e-30	Depleted	0.0318959	0.0606696	DP-DPW
Rubrivivax gelatinosus	1.221	11.434	2.15166e-31	1.03208e-29	Enriched	0.378759	0.169816	DP-DPW
Kiritimatiella glycovorans	-0.746	8.122	3.08859e-31	1.46521e-29	Depleted	0.0203657	0.0356885	DP-DPW
Bradyrhizobium icense	1.044	9.915	4.68636e-31	2.19902e-29	Enriched	0.127119	0.0643741	DP-DPW
Novosphingobium sp. P6W	0.659	8.101	4.95681e-31	2.30092e-29	Enriched	0.0328531	0.0217307	DP-DPW
Mesorhizobium sp. M2A.F.Ca.ET.046.03.2.1	0.655	7.833	6.58964e-31	3.02633e-29	Enriched	0.0272582	0.0180797	DP-DPW
Pseudodesulfovibrio profundus	-1.095	6.692	8.73099e-31	3.96755e-29	Depleted	0.00645746	0.0144114	DP-DPW
Thermaerobacter marianensis	-0.713	8.001	9.00702e-31	4.05035e-29	Depleted	0.0189883	0.0325235	DP-DPW
Novosphingobium sp. ABRDHK2	0.788	8.598	1.05486e-30	4.69467e-29	Enriched	0.0479399	0.0290177	DP-DPW
Bradyrhizobium paxllaeri	1.109	9.937	1.3206e-30	5.81738e-29	Enriched	0.130907	0.0633888	DP-DPW
Sphingopyxis sp. QXT-31	0.864	8.295	1.64003e-30	7.15153e-29	Enriched	0.0396115	0.0227293	DP-DPW
Sulfuricella denitrificans	-1.194	8.463	1.81282e-30	7.82593e-29	Depleted	0.0210125	0.050188	DP-DPW
Desulfovibrio sp. IOR2	-0.945	8.195	2.34715e-30	9.95043e-29	Depleted	0.0196131	0.0394397	DP-DPW
Microcystis aeruginosa	-1.421	6.888	2.35104e-30	9.95043e-29	Depleted	0.00630996	0.0176793	DP-DPW
Spirochaeta thermophila	-0.971	7.319	3.69044e-30	1.54676e-28	Depleted	0.0105595	0.021622	DP-DPW
Rubinisphaera brasiliensis	0.656	8.156	3.9495e-30	1.63942e-28	Enriched	0.0340834	0.0226095	DP-DPW
Pseudodesulfovibrio sp. SRB007	-0.891	7.575	4.59782e-30	1.89036e-28	Depleted	0.0130814	0.025345	DP-DPW
Syntrophobacter fumaroxidans	-1.577	9.488	5.47224e-30	2.22865e-28	Depleted	0.0353214	0.110027	DP-DPW
Limnochorda pilosa	-0.896	8.373	5.76825e-30	2.32725e-28	Depleted	0.0226913	0.0441124	DP-DPW
Mesorhizobium australicum	0.608	7.804	1.21393e-29	4.85234e-28	Enriched	0.0263616	0.0180648	DP-DPW
Bythopirellula goksoyri	0.773	8.071	1.76057e-29	6.97283e-28	Enriched	0.0331331	0.0202635	DP-DPW
Desulfobacca acetoxidans	-1.934	9.09	1.95965e-29	7.69075e-28	Depleted	0.0221454	0.0883786	DP-DPW
Mariniblastus fucicola	0.676	7.458	2.06342e-29	8.02502e-28	Enriched	0.0211097	0.0138034	DP-DPW
Roseimaritima ulvae	0.675	8.756	2.33588e-29	9.00355e-28	Enriched	0.0519853	0.0340083	DP-DPW
Sinorhizobium sp. RAC02	0.67	7.958	2.76402e-29	1.05596e-27	Enriched	0.0298282	0.0195918	DP-DPW
Rhodopirellula baltica	0.737	7.527	3.95404e-29	1.49733e-27	Enriched	0.0224997	0.0141046	DP-DPW
Sphaerotilus natans	0.996	10.331	4.27101e-29	1.6033e-27	Enriched	0.167746	0.0879071	DP-DPW
Bradyrhizobium sp. SK17	0.682	9.5	5.0966e-29	1.89672e-27	Enriched	0.0872247	0.0567799	DP-DPW
Novosphingobium tardaugens	0.747	7.408	6.19628e-29	2.28627e-27	Enriched	0.020776	0.012937	DP-DPW
Caulobacter henricii	0.625	7.817	6.4905e-29	2.37453e-27	Enriched	0.0267219	0.0181053	DP-DPW
Sphingomonas sp. LM7	1.054	8.4	6.68737e-29	2.426e-27	Enriched	0.0445445	0.022426	DP-DPW
Mesorhizobium sp. M3A.F.Ca.ET.080.04.2.1	0.639	8.191	1.59393e-28	5.73415e-27	Enriched	0.0347775	0.0233186	DP-DPW
Fuerstia marisgermanicae	0.688	8.071	2.66927e-28	9.52335e-27	Enriched	0.0324207	0.021018	DP-DPW
Devosia sp. MC521	1.017	6.828	3.07611e-28	1.08849e-26	Enriched	0.0148145	0.00764972	DP-DPW
Ammonifex degensii	-1.373	6.576	3.53596e-28	1.23274e-26	Depleted	0.00521023	0.0141027	DP-DPW
Desulfatibacillum aliphaticivorans	-1.339	8.364	3.54087e-28	1.23274e-26	Depleted	0.0182843	0.0483109	DP-DPW
Sulfurivermis fontis	-1.38	9.593	6.12395e-28	2.11497e-26	Depleted	0.0419331	0.113868	DP-DPW
Sulfuriferula sp. AH1	-0.922	7.367	1.0159e-27	3.48067e-26	Depleted	0.0111645	0.0220857	DP-DPW
Dechloromonas sp. HYN0024	-0.673	8.023	1.047e-27	3.55899e-26	Depleted	0.0196135	0.0326899	DP-DPW
Desulfobacula toluolica	-1.613	5.958	1.49501e-27	5.00414e-26	Depleted	0.0030065	0.00960982	DP-DPW
Candidatus Kuenenia stuttgartiensis	-1.223	6.306	1.49533e-27	5.00414e-26	Depleted	0.00465266	0.0113504	DP-DPW
Mediterraneibacter [Ruminococcus] gnavus	-2.736	5.938	1.86066e-27	6.17883e-26	Depleted	0.00157533	0.0109594	DP-DPW
Candidatus Promineofilum breve	-0.892	9.815	3.99366e-27	1.31608e-25	Depleted	0.0617603	0.119707	DP-DPW
Nitrosococcus halophilus	-1.206	6.283	4.26065e-27	1.39343e-25	Depleted	0.00461453	0.0111228	DP-DPW
Bradyrhizobium sp. CCBAU 53421	0.661	9.348	7.41894e-27	2.40809e-25	Enriched	0.0780753	0.0515988	DP-DPW
Desulfoglaeba alkanexedens	-1.308	8.666	7.97762e-27	2.5701e-25	Depleted	0.0228802	0.0591778	DP-DPW
Sphingomonas sp. HKS19	0.732	7.883	8.68502e-27	2.77728e-25	Enriched	0.0287689	0.0180959	DP-DPW
Gemmata obscuriglobus	0.777	10.621	9.68903e-27	3.07555e-25	Enriched	0.194468	0.118571	DP-DPW
Frigoriglobus tundricola	0.725	10.894	1.77924e-26	5.60655e-25	Enriched	0.231907	0.146556	DP-DPW
Pelolinea submarina	-1.334	8.803	2.46514e-26	7.71161e-25	Depleted	0.0248328	0.0653902	DP-DPW
Flavisolibacter tropicus	1.886	6.971	2.85469e-26	8.8187e-25	Enriched	0.0192122	0.00543536	DP-DPW
Erythrobacter mangrovi	0.699	7.296	2.8599e-26	8.8187e-25	Enriched	0.0189796	0.012213	DP-DPW
Brevefilum fermentans	-1.393	7.766	4.38022e-26	1.33867e-24	Depleted	0.0117604	0.0322507	DP-DPW
Mesorhizobium japonicum	0.638	7.72	4.40332e-26	1.33867e-24	Enriched	0.0250756	0.0168346	DP-DPW
Sphingomonas sp. HMP6	0.705	7.597	4.46906e-26	1.34916e-24	Enriched	0.0234254	0.0150184	DP-DPW
Desulfocurvibacter africanus	-0.942	8.445	6.64065e-26	1.99081e-24	Depleted	0.023356	0.0468699	DP-DPW
Mesorhizobium amorphae	0.558	8.024	8.0742e-26	2.40388e-24	Enriched	0.0302938	0.0214967	DP-DPW
Sphingomonas sp. Cra20	0.925	8.411	1.5143e-25	4.47756e-24	Enriched	0.0435586	0.0239732	DP-DPW
Moorella thermoacetica	-1.384	6.778	1.77648e-25	5.21706e-24	Depleted	0.00596254	0.0162501	DP-DPW
Aminobacter sp. MDW-2	0.613	7.525	1.81754e-25	5.30157e-24	Enriched	0.0217554	0.0148601	DP-DPW
Desulfolutivibrio sulfoxidireducens	-1.027	8.791	1.92534e-25	5.57832e-24	Depleted	0.0285598	0.0607847	DP-DPW
Desulfovibrio sulfodismutans	-1.063	8.489	1.96144e-25	5.63176e-24	Depleted	0.0227694	0.0497006	DP-DPW
Desulfomicrobium baculatum	-0.933	8.154	1.96988e-25	5.63176e-24	Depleted	0.0191705	0.0382397	DP-DPW
Mitsuaria sp. 7	0.956	9.965	2.11338e-25	6.00227e-24	Enriched	0.128952	0.0694483	DP-DPW
Mesorhizobium sp. Pch-S	0.647	8.082	2.35935e-25	6.65708e-24	Enriched	0.0323178	0.0215556	DP-DPW
Carboxydocella thermautotrophica	-1.486	5.495	2.90286e-25	8.13742e-24	Depleted	0.00232965	0.00682087	DP-DPW
Intestinimonas butyriciproducens	-1.044	6.626	2.96179e-25	8.24905e-24	Depleted	0.00631978	0.0136203	DP-DPW
Desulfitobacterium hafniense	-1.15	5.627	3.57918e-25	9.9047e-24	Depleted	0.00300767	0.00697532	DP-DPW
Sphingomonas panacis	0.606	8.256	3.72337e-25	1.02381e-23	Enriched	0.0360589	0.0247588	DP-DPW
Anaerohalosphaera lusitana	-1.015	6.952	4.11744e-25	1.125e-23	Depleted	0.00802745	0.0169545	DP-DPW
Biomaibacter acetigenes	-1.29	5.419	4.17291e-25	1.13298e-23	Depleted	0.00243525	0.00622516	DP-DPW
Sphingopyxis sp. PAMC25046	0.643	7.874	5.25227e-25	1.41713e-23	Enriched	0.0279356	0.0186958	DP-DPW
Limnoglobus roseus	0.763	10.624	5.31746e-25	1.42581e-23	Enriched	0.194255	0.119607	DP-DPW
Aminomonas paucivorans	-1.19	7.137	6.3115e-25	1.6819e-23	Depleted	0.00840496	0.0200201	DP-DPW
Desulfohalobium retbaense	-1.162	6.928	7.16032e-25	1.89639e-23	Depleted	0.00736783	0.0172262	DP-DPW
Thermosulfuriphilus ammonigenes	-1.728	5.779	7.61034e-25	2.00328e-23	Depleted	0.00250193	0.00865894	DP-DPW
Pseudobacter ginsenosidimutans	1.705	7.626	7.83739e-25	2.05055e-23	Enriched	0.0294642	0.00945349	DP-DPW
Sphingopyxis lindanitolerans	0.648	7.818	9.17489e-25	2.38602e-23	Enriched	0.0269034	0.0179335	DP-DPW
Flavisolibacter ginsenosidimutans	1.569	7.142	1.13305e-24	2.92896e-23	Enriched	0.0205709	0.00725148	DP-DPW
Gloeothece verrucosa	-2.571	6.425	1.72378e-24	4.4295e-23	Depleted	0.00242865	0.0150958	DP-DPW
Desulfopila sp. IMCC35004	-1.192	6.529	2.27434e-24	5.80967e-23	Depleted	0.00551148	0.0131544	DP-DPW
Variovorax sp. PAMC28562	0.744	8.715	2.47036e-24	6.27327e-23	Enriched	0.0514389	0.032094	DP-DPW
Mesorhizobium sp. 8	0.583	8.693	2.68742e-24	6.78454e-23	Enriched	0.0485366	0.0338447	DP-DPW
Variovorax sp. 38R	0.63	8.556	3.11829e-24	7.82654e-23	Enriched	0.0446867	0.0301844	DP-DPW
Desulfovibrio gigas	-0.838	8.139	4.10551e-24	1.02448e-22	Depleted	0.0198075	0.0369761	DP-DPW
Desulfobacter postgatei	-1.259	6.185	4.15198e-24	1.03012e-22	Depleted	0.00420307	0.0105105	DP-DPW
Variovorax sp. SRS16	0.625	8.541	5.22982e-24	1.29012e-22	Enriched	0.044181	0.0299397	DP-DPW
Desulfovibrio marinus	-0.876	8.722	5.37177e-24	1.31761e-22	Depleted	0.0291594	0.0558571	DP-DPW
Sphingomonas sp. HMP9	0.642	7.939	5.64225e-24	1.37614e-22	Enriched	0.0292233	0.019568	DP-DPW
Altererythrobacter marensis	0.765	7.305	6.13116e-24	1.48698e-22	Enriched	0.0194236	0.0119414	DP-DPW
Niabella ginsenosidivorans	1.894	7.125	6.44156e-24	1.54503e-22	Enriched	0.0214072	0.00602569	DP-DPW
Moorella glycerini	-1.28	6.816	6.44209e-24	1.54503e-22	Depleted	0.00643922	0.0163375	DP-DPW
Niabella soli	1.812	7.25	6.61135e-24	1.57686e-22	Enriched	0.0230593	0.00686957	DP-DPW
Desulfobacter hydrogenophilus	-1.376	6.275	1.00358e-23	2.37081e-22	Depleted	0.00422408	0.0114586	DP-DPW
Caulobacter sp. FWC26	0.582	8.329	1.005e-23	2.37081e-22	Enriched	0.0376748	0.0262886	DP-DPW
Thermanaerovibrio acidaminovorans	-1.247	6.23	1.03923e-23	2.43824e-22	Depleted	0.00436304	0.0108138	DP-DPW
Desulfovibrio piger	-0.846	7.59	1.33561e-23	3.11667e-22	Depleted	0.013481	0.0253083	DP-DPW
Novosphingobium aromaticivorans	0.752	8.263	1.34971e-23	3.13263e-22	Enriched	0.0376658	0.0233579	DP-DPW
Sphaerobacter thermophilus	-0.611	8.852	1.37304e-23	3.16974e-22	Depleted	0.0357892	0.0570878	DP-DPW
Desulfobacterium autotrophicum	-1.429	7.047	1.48153e-23	3.402e-22	Depleted	0.00702271	0.0197598	DP-DPW
Methylomicrobium album	-0.646	8.783	1.5361e-23	3.50864e-22	Depleted	0.0335999	0.0549064	DP-DPW
Thermosulfidibacter takaii	-1.447	4.478	2.11386e-23	4.8029e-22	Depleted	0.00117531	0.00335241	DP-DPW
Symbiobacterium thermophilum	-0.654	8.402	2.33428e-23	5.24984e-22	Depleted	0.0257219	0.0422907	DP-DPW
Sphingomonas hengshuiensis	0.78	8.467	2.33489e-23	5.24984e-22	Enriched	0.0436979	0.0265857	DP-DPW
Novosphingobium sp. ES2-1	0.812	7.872	2.47351e-23	5.53272e-22	Enriched	0.0291417	0.0173439	DP-DPW
Rubrobacter sp. SCSIO 52909	-0.546	8.152	2.93157e-23	6.52349e-22	Depleted	0.0226224	0.034502	DP-DPW
Bradyrhizobium sp. CCGE-LA001	0.625	8.787	3.51294e-23	7.7771e-22	Enriched	0.0523771	0.0354893	DP-DPW
Phocaeicola dorei	-3.466	6.441	4.28585e-23	9.43981e-22	Depleted	0.00141854	0.0163401	DP-DPW
Desulfovibrio ferrophilus	-0.902	6.884	4.50436e-23	9.87073e-22	Depleted	0.00806388	0.0157406	DP-DPW
Mesorhizobium sp. M4B.F.Ca.ET.058.02.1.1	0.624	8.387	4.82472e-23	1.05194e-21	Enriched	0.0396812	0.0268878	DP-DPW
Dehalobacterium formicoaceticum	-1.457	4.891	5.92497e-23	1.28533e-21	Depleted	0.00155679	0.00446639	DP-DPW
Pseudodesulfovibrio indicus	-0.784	8.19	6.63061e-23	1.43122e-21	Depleted	0.0209959	0.0377766	DP-DPW
Novosphingobium resinovorum	0.595	8.713	6.98754e-23	1.50076e-21	Enriched	0.0493629	0.0341454	DP-DPW
Variovorax sp. PAMC26660	0.709	8.895	7.41257e-23	1.58416e-21	Enriched	0.0577483	0.0368926	DP-DPW
Lysobacter capsici	0.602	8.946	1.02642e-22	2.18278e-21	Enriched	0.0581401	0.0399954	DP-DPW
Gimesia benthica	0.563	8.019	1.04726e-22	2.21618e-21	Enriched	0.0302334	0.0213797	DP-DPW
Sphingomonas sp. XS-10	0.874	8.035	1.18628e-22	2.49813e-21	Enriched	0.0331328	0.0189008	DP-DPW
Citromicrobium sp. JL477	0.598	7.717	1.62997e-22	3.41583e-21	Enriched	0.0247381	0.0170837	DP-DPW
Desulfovibrio desulfuricans	-0.829	9.07	1.67188e-22	3.48671e-21	Depleted	0.0378962	0.0702922	DP-DPW
Aquabacterium olei	0.745	9.168	2.81077e-22	5.8337e-21	Enriched	0.0704212	0.0438972	DP-DPW
Paraflavitalea soli	1.922	8.001	2.88387e-22	5.95677e-21	Enriched	0.0395034	0.0109107	DP-DPW
Thermincola potens	-1.563	5.182	3.09277e-22	6.35785e-21	Depleted	0.00180387	0.00556983	DP-DPW
Syntrophomonas wolfei	-1.407	4.759	3.38069e-22	6.9168e-21	Depleted	0.00145674	0.00403751	DP-DPW
Caldithrix abyssi	-0.844	6.76	3.65588e-22	7.44454e-21	Depleted	0.0075891	0.0142381	DP-DPW
Aminobacter sp. MSH1	0.554	8.376	3.73666e-22	7.57332e-21	Enriched	0.0386211	0.0274743	DP-DPW
Desulfovibrio alaskensis	-0.995	7.122	4.58124e-22	9.24169e-21	Depleted	0.00911953	0.0189814	DP-DPW
Anaeromyxobacter dehalogenans	-1.069	11.835	4.82351e-22	9.68515e-21	Depleted	0.230791	0.506011	DP-DPW
Sphaerospermopsis kisseleviana	-1.481	5.325	6.251e-22	1.24933e-20	Depleted	0.00207566	0.00605251	DP-DPW
Bradyrhizobium sp. CCBAU 51753	0.632	9.751	7.22053e-22	1.43609e-20	Enriched	0.102426	0.0690141	DP-DPW
Thermosediminibacter oceani	-1.38	5.395	7.25196e-22	1.43609e-20	Depleted	0.00229328	0.00623694	DP-DPW
Thermaerobacter sp. FW80	-0.697	8.166	7.40429e-22	1.45956e-20	Depleted	0.021458	0.0363228	DP-DPW
Roseateles depolymerans	0.831	9.072	8.5746e-22	1.68257e-20	Enriched	0.0673211	0.0395599	DP-DPW
Mesorhizobium sp. M2A.F.Ca.ET.043.02.1.1	0.634	7.735	1.10628e-21	2.161e-20	Enriched	0.0253124	0.0170456	DP-DPW
Crateriforma conspicua	0.562	8.129	1.30702e-21	2.54162e-20	Enriched	0.0326185	0.0230879	DP-DPW
Thermaerobacter sp. PB12/4term	-0.775	7.869	1.44271e-21	2.79291e-20	Depleted	0.0168774	0.0301637	DP-DPW
Sphingopyxis macrogoltabida	0.682	8.895	1.84767e-21	3.56089e-20	Enriched	0.0573178	0.0373311	DP-DPW
Denitratisoma oestradiolicum	-0.534	8.48	2.61121e-21	5.01004e-20	Depleted	0.0285288	0.0431478	DP-DPW
Thermobaculum terrenum	-0.96	6.25	3.01308e-21	5.75551e-20	Depleted	0.00506052	0.0102857	DP-DPW
Thermosulfurimonas marina	-1.363	6.497	3.09049e-21	5.87738e-20	Depleted	0.00495799	0.0133228	DP-DPW
Altererythrobacter amylolyticus	0.698	7.922	3.61898e-21	6.83193e-20	Enriched	0.0293137	0.0188751	DP-DPW
Faecalibacterium prausnitzii	-2.007	8.664	3.62407e-21	6.83193e-20	Depleted	0.0158291	0.0665746	DP-DPW
Sedimentisphaera cyanobacteriorum	-1.159	5.323	4.49426e-21	8.43554e-20	Depleted	0.00242762	0.00566357	DP-DPW
Novosphingobium sp. Gsoil 351	0.607	8.274	4.82849e-21	9.02363e-20	Enriched	0.0364998	0.0250432	DP-DPW
Planktothrix agardhii	-1.275	4.767	4.86632e-21	9.05512e-20	Depleted	0.00156187	0.003949	DP-DPW
Ruminococcus champanellensis	-1.232	5.111	5.24719e-21	9.72194e-20	Depleted	0.00202393	0.00496885	DP-DPW
Panacibacter ginsenosidivorans	1.936	7.672	5.92186e-21	1.09251e-19	Enriched	0.0315072	0.00861095	DP-DPW
Sphingopyxis sp. OPL5	0.689	8.057	6.10013e-21	1.12061e-19	Enriched	0.032113	0.0208274	DP-DPW
Bradyrhizobium sp. ORS 278	0.848	9.616	6.18939e-21	1.13219e-19	Enriched	0.098651	0.0572468	DP-DPW
Paucibacter sp. KCTC 42545	1.012	8.656	6.29805e-21	1.1472e-19	Enriched	0.0526791	0.0272985	DP-DPW
Variovorax boronicumulans	0.621	8.917	6.80237e-21	1.23386e-19	Enriched	0.0572576	0.0389059	DP-DPW
Caulobacter sp. K31	0.623	8.767	7.48827e-21	1.35259e-19	Enriched	0.0516391	0.0350289	DP-DPW
Sphingopyxis granuli	0.54	8.617	7.64567e-21	1.37527e-19	Enriched	0.045468	0.032678	DP-DPW
Desulfovibrio carbinoliphilus	-0.866	8.762	1.04839e-20	1.87797e-19	Depleted	0.0301195	0.0573609	DP-DPW
Azospira sp. I09	-0.551	8.19	1.25319e-20	2.23555e-19	Depleted	0.023174	0.0354658	DP-DPW
Candidatus Vampirococcus archaeovorus	-1.01	6.493	1.26971e-20	2.2557e-19	Depleted	0.00585624	0.0123211	DP-DPW
Mesorhizobium sp. M9A.F.Ca.ET.002.03.1.2	0.543	7.998	1.49321e-20	2.64188e-19	Enriched	0.0296264	0.0212427	DP-DPW
Mesorhizobium terrae	0.515	8.242	1.76341e-20	3.10721e-19	Enriched	0.0348191	0.0254479	DP-DPW
Inhella inkyongensis	0.779	8.824	1.83992e-20	3.22884e-19	Enriched	0.0559783	0.0340862	DP-DPW
Mesorhizobium oceanicum	0.568	8.88	2.00126e-20	3.49775e-19	Enriched	0.0550317	0.0387803	DP-DPW
Brevundimonas diminuta	0.521	7.936	2.3061e-20	4.01429e-19	Enriched	0.0282019	0.0205454	DP-DPW
Desulfosporosinus orientis	-1.27	4.682	2.98012e-20	5.16506e-19	Depleted	0.00147689	0.0037227	DP-DPW
Altererythrobacter mangrovi	0.728	7.503	2.99112e-20	5.16506e-19	Enriched	0.0220802	0.0139362	DP-DPW
Brevundimonas sp. M20	0.833	7.931	3.60572e-20	6.20155e-19	Enriched	0.0305186	0.0179071	DP-DPW
Clostridium kluyveri	1.381	5.358	3.63595e-20	6.20709e-19	Enriched	0.00572689	0.00229819	DP-DPW
Christensenella sp. Marseille-P3954	-0.81	7.027	3.6377e-20	6.20709e-19	Depleted	0.00927636	0.0169819	DP-DPW
Flavisolibacter sp. 17J28-1	1.494	7.593	3.95329e-20	6.71903e-19	Enriched	0.0277831	0.010321	DP-DPW
Rhodoferax koreense	0.702	9.578	4.32402e-20	7.32032e-19	Enriched	0.0925487	0.0594228	DP-DPW
Roseburia intestinalis	-2.409	5.168	4.39075e-20	7.40425e-19	Depleted	0.00112356	0.00624199	DP-DPW
Bradyrhizobium sp. 1(2017)	0.604	8.97	5.05815e-20	8.4965e-19	Enriched	0.0591376	0.0406249	DP-DPW
Lysobacter gummosus	0.672	8.537	5.68217e-20	9.50773e-19	Enriched	0.0446382	0.029266	DP-DPW
Sphingomonas sp. IC081	0.636	9.833	6.30158e-20	1.05035e-18	Enriched	0.10854	0.0729778	DP-DPW
Bradyrhizobium oligotrophicum	0.766	9.527	6.93218e-20	1.15101e-18	Enriched	0.0908791	0.0557966	DP-DPW
Roseiflexus sp. RS-1	-0.595	8.031	7.2819e-20	1.20444e-18	Depleted	0.0203885	0.0321607	DP-DPW
Crocosphaera subtropica	-1.911	5.537	7.81264e-20	1.2873e-18	Depleted	0.00191682	0.00753498	DP-DPW
Sphingomonas alpina	0.655	8.813	7.86849e-20	1.29157e-18	Enriched	0.0537725	0.0356835	DP-DPW
Caulobacter rhizosphaerae	0.595	8.839	8.02968e-20	1.31304e-18	Enriched	0.053875	0.0372812	DP-DPW
Sphingomonas sp. MK52	0.572	8.017	8.56894e-20	1.39395e-18	Enriched	0.0302509	0.0212672	DP-DPW
Caldanaerobacter subterraneus	-1.331	4.247	8.58907e-20	1.39395e-18	Depleted	0.0010608	0.00278903	DP-DPW
Desulfovibrio magneticus	-0.899	8.409	8.92738e-20	1.44343e-18	Depleted	0.02323	0.0452734	DP-DPW
Bradyrhizobium sp. 6(2017)	0.558	9.399	9.34037e-20	1.50457e-18	Enriched	0.0786447	0.055781	DP-DPW
Thermus sp. CCB_US3_UF1	-1.01	6.374	9.64035e-20	1.54712e-18	Depleted	0.00539265	0.0113458	DP-DPW
Qipengyuania sediminis	0.621	7.505	9.75874e-20	1.56031e-18	Enriched	0.0214846	0.0146052	DP-DPW
Thermus parvatiensis	-1.379	6.019	9.90965e-20	1.5786e-18	Depleted	0.00353219	0.00959825	DP-DPW
Desulfomicrobium orale	-0.96	7.243	1.00899e-19	1.59761e-18	Depleted	0.010075	0.0204654	DP-DPW
Collinsella aerofaciens	-0.611	7.295	1.0103e-19	1.59761e-18	Depleted	0.0121601	0.019402	DP-DPW
Altererythrobacter sp. BO-6	0.707	7.249	1.15723e-19	1.82327e-18	Enriched	0.0184066	0.0117866	DP-DPW
Variovorax paradoxus	0.643	11.461	1.17293e-19	1.84129e-18	Enriched	0.336125	0.224855	DP-DPW
Mesorhizobium opportunistum	0.596	7.652	1.24911e-19	1.95377e-18	Enriched	0.0236406	0.0163348	DP-DPW
Erythrobacter sp. HKB08	0.635	7.583	1.33907e-19	2.08417e-18	Enriched	0.0227785	0.0153232	DP-DPW
Caulobacter flavus	0.605	9.016	1.34213e-19	2.08417e-18	Enriched	0.0610687	0.0419393	DP-DPW
Syntrophothermus lipocalidus	-1.349	5.303	1.35327e-19	2.09394e-18	Depleted	0.00218465	0.00581347	DP-DPW
Desulfococcus oleovorans	-1.342	8.582	1.45442e-19	2.2424e-18	Depleted	0.021243	0.0562251	DP-DPW
Longibaculum sp. KGMB06250	-2.855	4.681	1.60996e-19	2.47338e-18	Depleted	0.000615898	0.0046738	DP-DPW
Leptospirillum ferrooxidans	-1.307	5.121	1.64141e-19	2.51276e-18	Depleted	0.0019648	0.00508526	DP-DPW
Blautia sp. SC05B48	-2.565	5.531	2.40381e-19	3.66687e-18	Depleted	0.00131665	0.00815369	DP-DPW
Desulfococcus multivorans	-1.45	8.761	2.79651e-19	4.25089e-18	Depleted	0.0227723	0.0649984	DP-DPW
Novosphingobium sp. THN1	0.786	7.887	3.20668e-19	4.85546e-18	Enriched	0.0292512	0.0177273	DP-DPW
Hungateiclostridium clariflavum	-1.291	4.115	3.21886e-19	4.85546e-18	Depleted	0.000985713	0.00252454	DP-DPW
Bradyrhizobium genosp. L	0.573	9.294	3.22798e-19	4.85546e-18	Enriched	0.0734187	0.0515368	DP-DPW
Shinella sp. HZN7	0.508	8.756	3.42306e-19	5.13102e-18	Enriched	0.0496494	0.0364685	DP-DPW
Mesorhizobium sp. M1B.F.Ca.ET.045.04.1.1	0.478	8.264	3.45133e-19	5.1555e-18	Enriched	0.0349968	0.0262425	DP-DPW
Mesotoga prima	-1.434	3.827	3.71497e-19	5.53019e-18	Depleted	0.000752647	0.00212863	DP-DPW
Filimonas lacunae	1.756	6.845	3.73107e-19	5.53507e-18	Enriched	0.0172495	0.00533771	DP-DPW
Thermodesulfatator indicus	-1.177	4.772	4.02931e-19	5.95704e-18	Depleted	0.00164346	0.0038847	DP-DPW
Variovorax sp. PBL-E5	0.571	8.47	5.64526e-19	8.3176e-18	Enriched	0.0414047	0.0291192	DP-DPW
Aminobacterium colombiense	-1.435	3.714	5.79355e-19	8.50706e-18	Depleted	0.000695709	0.0019684	DP-DPW
Micavibrio aeruginosavorus	0.748	6.907	6.01038e-19	8.79553e-18	Enriched	0.0146725	0.00913036	DP-DPW
Caulobacter mirabilis	0.817	9.311	7.35059e-19	1.07204e-17	Enriched	0.0791961	0.0469662	DP-DPW
Flavonifractor plautii	-0.876	7.342	7.88617e-19	1.14628e-17	Depleted	0.0112072	0.0214801	DP-DPW
Desulfotomaculum ruminis	-1.353	5.592	8.25486e-19	1.19585e-17	Depleted	0.00266427	0.00710831	DP-DPW
Hyphomicrobium nitrativorans	0.527	8.542	8.42478e-19	1.21638e-17	Enriched	0.0430227	0.0311933	DP-DPW
Mesorhizobium sp. N3	0.56	9.377	9.79193e-19	1.40906e-17	Enriched	0.0774631	0.0549001	DP-DPW
Desulfurispirillum indicum	-0.982	6.377	1.27205e-18	1.8244e-17	Depleted	0.00547226	0.0113002	DP-DPW
Variovorax sp. RA8	0.627	9.25	1.4428e-18	2.06244e-17	Enriched	0.0722487	0.0488858	DP-DPW
Rubrobacter xylanophilus	-0.609	8.807	1.46796e-18	2.09147e-17	Depleted	0.034707	0.0552697	DP-DPW
Desulfurella acetivorans	-1.665	4.343	1.56862e-18	2.22754e-17	Depleted	0.000958262	0.00317639	DP-DPW
Acidaminococcus fermentans	-1.023	5.822	1.73351e-18	2.45363e-17	Depleted	0.00365533	0.00776334	DP-DPW
Pseudorhodoplanes sinuspersici	0.563	9.632	1.74663e-18	2.46411e-17	Enriched	0.0925202	0.0654216	DP-DPW
Marinithermus hydrothermalis	-0.621	7.581	1.77153e-18	2.4911e-17	Depleted	0.0147657	0.0237256	DP-DPW
Sphingosinithalassobacter sp. zrk23	0.568	7.801	1.80967e-18	2.53647e-17	Enriched	0.0260059	0.0183323	DP-DPW
Ruminococcus bicirculans	-1.568	3.571	1.86976e-18	2.61222e-17	Depleted	0.000588659	0.00182868	DP-DPW
Novosphingobium sp. PP1Y	0.558	7.657	1.91745e-18	2.6702e-17	Enriched	0.0234688	0.0166575	DP-DPW
Parvibaculum lavamentivorans	0.526	8.553	1.94033e-18	2.69337e-17	Enriched	0.0433412	0.0314245	DP-DPW
Sphingomonas paucimobilis	0.601	7.694	2.2035e-18	3.04889e-17	Enriched	0.0243653	0.0167907	DP-DPW
Bradyrhizobium sp. ORS 285	0.895	9.688	2.32473e-18	3.20635e-17	Enriched	0.104962	0.0589093	DP-DPW
Croceicoccus marinus	0.599	8.537	2.66735e-18	3.66719e-17	Enriched	0.0437385	0.0301786	DP-DPW
Arachidicoccus sp. BS20	1.511	5.902	2.93165e-18	4.01776e-17	Enriched	0.00858037	0.00314929	DP-DPW
Bradyrhizobium sp. BTAi1	0.635	9.598	3.28641e-18	4.4897e-17	Enriched	0.0922639	0.0620381	DP-DPW
Variovorax sp. WDL1	0.61	9.383	4.45895e-18	6.07232e-17	Enriched	0.0788649	0.0539925	DP-DPW
Sphingomonas sp. AAP5	0.647	8.166	4.82342e-18	6.54802e-17	Enriched	0.0342573	0.0228521	DP-DPW
Brevundimonas sp. MF30-B	0.595	7.662	4.92954e-18	6.67111e-17	Enriched	0.0238024	0.0164686	DP-DPW
Sphingopyxis sp. FD7	0.56	7.685	5.41013e-18	7.2986e-17	Enriched	0.0239577	0.0169868	DP-DPW
Caulobacter sp. Ji-3-8	0.545	8.774	5.96024e-18	8.01568e-17	Enriched	0.0507742	0.0363471	DP-DPW
Neorhizobium galegae	0.464	8.543	6.0444e-18	8.10362e-17	Enriched	0.0422734	0.0320158	DP-DPW
Roseiflexus castenholzii	-0.59	8.048	7.36608e-18	9.83402e-17	Depleted	0.0206742	0.0324984	DP-DPW
Sphingobium cloacae	0.547	7.933	7.38064e-18	9.83402e-17	Enriched	0.0283517	0.0202725	DP-DPW
Hyphomicrobium sp. MC1	0.501	8.005	7.45941e-18	9.9084e-17	Enriched	0.0294159	0.0217108	DP-DPW
Anaerolinea thermophila	-1.243	9.264	9.17682e-18	1.21522e-16	Depleted	0.035766	0.0883216	DP-DPW
Flintibacter sp. KGMB00164	-0.894	6.03	9.41971e-18	1.24357e-16	Depleted	0.00447657	0.00869291	DP-DPW
Variovorax sp. PBL-H6	0.559	9.297	9.86854e-18	1.29886e-16	Enriched	0.0732957	0.0519696	DP-DPW
Anaeromyxobacter sp. K	-0.942	10.652	1.12779e-17	1.47984e-16	Depleted	0.107883	0.216506	DP-DPW
Lachnoclostridium sp. YL32	-1.28	3.878	1.15651e-17	1.51293e-16	Depleted	0.000841299	0.00213477	DP-DPW
Bosea sp. ANAM02	0.517	8.922	1.36879e-17	1.78522e-16	Enriched	0.0558309	0.0407699	DP-DPW
Bradyrhizobium genosp. B	0.509	8.859	1.40827e-17	1.83117e-16	Enriched	0.0533349	0.0391635	DP-DPW
Desulfovibrio vulgaris	-0.723	9.262	1.46654e-17	1.90121e-16	Depleted	0.0453408	0.0782018	DP-DPW
Variovorax sp. HW608	0.615	10.423	1.62106e-17	2.09524e-16	Enriched	0.162408	0.110794	DP-DPW
Sphingosinicella microcystinivorans	0.498	8.19	1.71189e-17	2.20603e-16	Enriched	0.0334216	0.0247279	DP-DPW
Treponema primitia	-0.997	5.586	1.7273e-17	2.21927e-16	Depleted	0.00314208	0.00655478	DP-DPW
Desulfovibrio carbinolicus	-0.996	8.383	1.88888e-17	2.41967e-16	Depleted	0.0218309	0.0454988	DP-DPW
Planctopirus limnophila	0.643	7.07	1.97222e-17	2.51895e-16	Enriched	0.0159884	0.0107014	DP-DPW
Desulfosarcina ovata	-1.299	9.175	2.08216e-17	2.65153e-16	Depleted	0.0327116	0.0840707	DP-DPW
Nitratireductor sp. SY7	0.53	8.609	2.18944e-17	2.77995e-16	Enriched	0.0451028	0.0326272	DP-DPW
Sedimenticola thiotaurini	-0.595	7.364	2.22775e-17	2.82029e-16	Depleted	0.0128359	0.0202507	DP-DPW
Erythrobacter flavus	0.651	8.067	2.25421e-17	2.84544e-16	Enriched	0.0320216	0.0213081	DP-DPW
Myroides odoratus	1.171	8.261	2.26813e-17	2.85466e-16	Enriched	0.0414781	0.0192759	DP-DPW
Niveispirillum cyanobacteriorum	0.463	8.058	2.34469e-17	2.94245e-16	Enriched	0.0301771	0.0228772	DP-DPW
Bradyrhizobium guangdongense	0.523	9.119	2.95931e-17	3.70299e-16	Enriched	0.0641303	0.0466067	DP-DPW
Thermus oshimai	-1.012	6.594	3.19611e-17	3.98775e-16	Depleted	0.00627288	0.0132176	DP-DPW
Brevundimonas sp. LM2	0.499	7.841	3.39477e-17	4.2234e-16	Enriched	0.0262294	0.0193938	DP-DPW
Erysipelatoclostridium ramosum	-1.56	7.472	4.12333e-17	5.11506e-16	Depleted	0.00880678	0.0271274	DP-DPW
Variovorax sp. PBS-H4	0.581	9.287	4.74546e-17	5.86996e-16	Enriched	0.0732299	0.0511361	DP-DPW
Sphingomonas sp. PAMC26645	0.596	7.958	5.64746e-17	6.96574e-16	Enriched	0.0292253	0.0202106	DP-DPW
Bradyrhizobium sp. CCBAU 53351	0.589	9.137	5.84048e-17	7.18329e-16	Enriched	0.0661572	0.0459157	DP-DPW
Altererythrobacter dongtanensis	0.669	7.853	5.92877e-17	7.27117e-16	Enriched	0.0277072	0.0182192	DP-DPW
Thermovirga lienii	-1.472	4.128	5.97232e-17	7.30382e-16	Depleted	0.000910493	0.00264009	DP-DPW
Chryseobacterium taihuense	1.626	9.599	6.14026e-17	7.48233e-16	Enriched	0.114445	0.0388426	DP-DPW
Pirellula sp. SH-Sr6A	0.594	7.504	6.15295e-17	7.48233e-16	Enriched	0.0213226	0.0147652	DP-DPW
Variibacter gotjawalensis	0.645	9.186	6.17223e-17	7.48469e-16	Enriched	0.0694831	0.0464066	DP-DPW
Streptomyces lividans	-0.652	9.421	6.85324e-17	8.28724e-16	Depleted	0.0521582	0.0856684	DP-DPW
Brevundimonas subvibrioides	0.526	7.922	7.0161e-17	8.46048e-16	Enriched	0.0279687	0.0202896	DP-DPW
Bradyrhizobium guangzhouense	0.555	9.113	7.32476e-17	8.80807e-16	Enriched	0.0644538	0.0458221	DP-DPW
Mesorhizobium sp. M7A.F.Ce.TU.012.03.2.1	0.579	7.315	7.95383e-17	9.53797e-16	Enriched	0.0186273	0.0130256	DP-DPW
Erythrobacter sp. HL-111	0.502	8.026	8.0171e-17	9.58721e-16	Enriched	0.0298597	0.0220231	DP-DPW
Candidatus Bipolaricaulis anaerobius	-0.889	6.635	8.1201e-17	9.68356e-16	Depleted	0.00682373	0.0131966	DP-DPW
Variovorax sp. PMC12	0.658	11.723	8.37013e-17	9.95423e-16	Enriched	0.404829	0.268058	DP-DPW
Bradyrhizobium guangxiense	0.524	9.05	9.54261e-17	1.13174e-15	Enriched	0.0611328	0.0444091	DP-DPW
Sphingomonas sp. AP4-R1	0.563	8.268	1.06561e-16	1.26034e-15	Enriched	0.0359146	0.0254187	DP-DPW
Anabaena sp. WA102	-1.157	5.177	1.10093e-16	1.29855e-15	Depleted	0.00219516	0.00512026	DP-DPW
Halothermothrix orenii	-1.296	3.952	1.24602e-16	1.46569e-15	Depleted	0.000879103	0.00225714	DP-DPW
Peptoclostridium acidaminophilum	-1.342	4.266	1.55176e-16	1.81577e-15	Depleted	0.00106913	0.00283247	DP-DPW
Chryseolinea soli	1.708	8.828	1.55205e-16	1.81577e-15	Enriched	0.0679087	0.0217377	DP-DPW
Oceanithermus profundus	-0.516	8.3	1.55814e-16	1.81797e-15	Depleted	0.0253765	0.0379056	DP-DPW
Labrys sp. KNU-23	0.487	8.746	1.88818e-16	2.19711e-15	Enriched	0.049002	0.0365262	DP-DPW
Variovorax sp. PAMC 28711	0.621	9.043	2.07569e-16	2.40881e-15	Enriched	0.0624991	0.042443	DP-DPW
Mesorhizobium sp. M2A.F.Ca.ET.043.05.1.1	0.55	7.928	2.28029e-16	2.63915e-15	Enriched	0.0282763	0.0201684	DP-DPW
Megamonas funiformis	-2.603	4.245	2.30928e-16	2.66555e-15	Depleted	0.000531085	0.00338093	DP-DPW
Sulfuricurvum kujiense	-1.41	4.598	2.31645e-16	2.66669e-15	Depleted	0.00130112	0.00361021	DP-DPW
Mesorhizobium sp. M1D.F.Ca.ET.043.01.1.1	0.485	8.381	2.49338e-16	2.86275e-15	Enriched	0.0380217	0.0283927	DP-DPW
Oscillibacter sp. PEA192	-1.2	5.631	2.56389e-16	2.93589e-15	Depleted	0.00294689	0.00707483	DP-DPW
Desulfosarcina widdelii	-1.322	9.039	2.75897e-16	3.15091e-15	Depleted	0.0294469	0.0768927	DP-DPW
Bradyrhizobium cosmicum	0.497	9.102	2.9166e-16	3.32215e-15	Enriched	0.0628969	0.0465505	DP-DPW
Kroppenstedtia eburnea	-0.805	6.045	2.9475e-16	3.34851e-15	Depleted	0.00470559	0.00858974	DP-DPW
Paenibacillus crassostreae	-1.255	4.077	2.96605e-16	3.36075e-15	Depleted	0.000978035	0.00243892	DP-DPW
Mesorhizobium erdmanii	0.614	7.528	3.00851e-16	3.39993e-15	Enriched	0.021799	0.014869	DP-DPW
Oscillibacter sp. NSJ-62	-1.066	6.413	3.21298e-16	3.62153e-15	Depleted	0.00539771	0.0118032	DP-DPW
Chlorobaculum limnaeum	-0.55	7.522	3.45533e-16	3.88455e-15	Depleted	0.0145982	0.0223272	DP-DPW
Croceicoccus naphthovorans	0.713	7.633	3.97406e-16	4.4561e-15	Enriched	0.0240679	0.0153418	DP-DPW
Desulfocapsa sulfexigens	-1.273	5.374	4.48497e-16	5.01596e-15	Depleted	0.0023813	0.00601483	DP-DPW
Mesorhizobium loti	0.516	10.861	4.64448e-16	5.18094e-15	Enriched	0.21413	0.156445	DP-DPW
Georhizobium profundi	0.513	7.781	5.45542e-16	6.06985e-15	Enriched	0.0252698	0.018501	DP-DPW
Pseudolysobacter antarcticus	0.533	7.952	5.5426e-16	6.151e-15	Enriched	0.0285947	0.0206592	DP-DPW
Geobacillus zalihae	-1.13	4.55	5.61774e-16	6.21841e-15	Depleted	0.00144073	0.00329476	DP-DPW
Sphingomonas sp. C8-2	0.514	8.843	6.21096e-16	6.85747e-15	Enriched	0.0527844	0.0386273	DP-DPW
Sphingomonas sp. KC8	0.607	7.785	6.33273e-16	6.97408e-15	Enriched	0.0259958	0.01784	DP-DPW
Ferrovibrio terrae	0.932	9.441	6.81168e-16	7.48245e-15	Enriched	0.0891208	0.048819	DP-DPW
Mesorhizobium sp. INR15	0.444	7.954	7.37639e-16	8.0822e-15	Enriched	0.027931	0.0214524	DP-DPW
Sphingomonas sanxanigenens	0.572	8.947	7.9439e-16	8.68198e-15	Enriched	0.0577016	0.0405582	DP-DPW
Arachidicoccus soli	1.66	5.369	8.51885e-16	9.28683e-15	Enriched	0.00605646	0.00200544	DP-DPW
Mesorhizobium sp. M7D.F.Ca.US.005.01.1.1	0.572	7.367	8.87477e-16	9.64323e-15	Enriched	0.0192691	0.0135383	DP-DPW
Anabaena cylindrica	-1.235	4.811	8.89044e-16	9.64323e-15	Depleted	0.00164143	0.00403919	DP-DPW
Ktedonosporobacter rubrisoli	-0.759	6.837	9.03456e-16	9.77499e-15	Depleted	0.0083112	0.0146964	DP-DPW
Diaphorobacter sp. HDW4B	0.447	8.018	1.01846e-15	1.09917e-14	Enriched	0.0292085	0.0223912	DP-DPW
Hyphomicrobium denitrificans	0.505	8.927	1.13841e-15	1.22556e-14	Enriched	0.05582	0.0410698	DP-DPW
Blautia hansenii	-1.474	3.412	1.15608e-15	1.24149e-14	Depleted	0.00055325	0.00160859	DP-DPW
Anaerostipes rhamnosivorans	-1.218	4.139	1.20127e-15	1.28682e-14	Depleted	0.0010389	0.00252676	DP-DPW
Massilistercora timonensis	-1.001	5.502	1.24331e-15	1.3255e-14	Depleted	0.00295951	0.006186	DP-DPW
Bacillus megaterium	-0.982	8.044	1.24352e-15	1.3255e-14	Depleted	0.0173489	0.0358166	DP-DPW
Dechloromonas aromatica	-0.57	8.47	1.29889e-15	1.38111e-14	Depleted	0.0279189	0.0433097	DP-DPW
Sphingomonas insulae	0.551	7.772	1.50421e-15	1.5955e-14	Enriched	0.0253797	0.0181115	DP-DPW
Sphingomonas sp. NBWT7	0.647	8.222	1.56749e-15	1.65854e-14	Enriched	0.0356021	0.0237581	DP-DPW
Sphingomonas sp. LK11	0.6	7.665	1.64262e-15	1.73379e-14	Enriched	0.0238824	0.0164667	DP-DPW
Altererythrobacter sp. TH136	0.725	7.534	1.64682e-15	1.73398e-14	Enriched	0.0225389	0.0142507	DP-DPW
Bradyrhizobium sp. WSM471	0.557	8.804	1.94003e-15	2.03774e-14	Enriched	0.0520261	0.0369138	DP-DPW
Sideroxydans lithotrophicus	-3.028	10.54	2.28787e-15	2.39726e-14	Depleted	0.0318283	0.269689	DP-DPW
Desulfotomaculum ferrireducens	-1.117	4.876	2.31204e-15	2.41673e-14	Depleted	0.00181683	0.00412038	DP-DPW
Bradyrhizobium arachidis	0.508	8.955	2.55735e-15	2.66668e-14	Enriched	0.0569934	0.0418858	DP-DPW
Candidatus Nitrotoga sp. AM1P	-0.933	6.39	2.91131e-15	3.02847e-14	Depleted	0.00564627	0.0112499	DP-DPW
Phocaeicola vulgatus	-3.46	9.465	3.12227e-15	3.24011e-14	Depleted	0.0115284	0.131938	DP-DPW
Leadbetterella byssophila	1.224	4.851	3.2737e-15	3.38911e-14	Enriched	0.0038924	0.00174182	DP-DPW
Carboxydothermus hydrogenoformans	-1.103	4.919	3.48109e-15	3.59519e-14	Depleted	0.00188503	0.00423038	DP-DPW
Sphingosinithalassobacter sp. CS137	0.614	8.002	3.75589e-15	3.86973e-14	Enriched	0.0302881	0.0206702	DP-DPW
Planctomyces sp. SH-PL14	0.516	10.353	4.01452e-15	4.12635e-14	Enriched	0.150557	0.10997	DP-DPW
Desulfosarcina alkanivorans	-1.433	9.436	4.15027e-15	4.25575e-14	Depleted	0.0366829	0.103441	DP-DPW
Desulfovibrio fairfieldensis	-0.762	7.333	4.51133e-15	4.61502e-14	Depleted	0.0117124	0.0207498	DP-DPW
Clostridium thermarum	-1.194	3.781	4.7998e-15	4.89852e-14	Depleted	0.00081892	0.00196067	DP-DPW
Thermus aquaticus	-0.914	6.293	4.84022e-15	4.92812e-14	Depleted	0.00532379	0.0104811	DP-DPW
Rhizobium grahamii	0.529	11.731	5.3366e-15	5.42073e-14	Enriched	0.392884	0.284618	DP-DPW
Cyanobium sp. NIES-981	-0.637	7.902	5.44043e-15	5.51322e-14	Depleted	0.0183122	0.0297629	DP-DPW
Dictyoglomus thermophilum	-1.428	3.476	5.84147e-15	5.90577e-14	Depleted	0.000591368	0.00166506	DP-DPW
Sedimentisphaera salicampi	-1.011	5.04	5.94852e-15	5.99995e-14	Depleted	0.00213691	0.00450324	DP-DPW
Calditerrivibrio nitroreducens	-1.522	4.443	6.32441e-15	6.36421e-14	Depleted	0.00110551	0.00331477	DP-DPW
Tardiphaga robiniae	0.524	8.507	6.34499e-15	6.37007e-14	Enriched	0.0419714	0.0304788	DP-DPW
Sphingomonas indica	0.712	8.236	6.54314e-15	6.55377e-14	Enriched	0.0365711	0.023333	DP-DPW
Caulobacter vibrioides	0.633	9.395	6.91631e-15	6.9115e-14	Enriched	0.0800216	0.0539397	DP-DPW
Erythrobacter litoralis	0.516	8.527	6.98372e-15	6.96275e-14	Enriched	0.0424231	0.031004	DP-DPW
Roseburia hominis	-1.67	5.559	7.26331e-15	7.22482e-14	Depleted	0.00221508	0.00735339	DP-DPW
Geovibrio thiophilus	-0.96	5.13	7.49514e-15	7.43828e-14	Depleted	0.00232862	0.00473326	DP-DPW
Thermoleptolyngbya sp. PKUAC-SCTA183	-0.485	7.52	7.54446e-15	7.47006e-14	Depleted	0.0149633	0.0218731	DP-DPW
Mesorhizobium sp. NZP2077	0.487	7.627	7.78933e-15	7.69486e-14	Enriched	0.0225444	0.0167971	DP-DPW
Azospira Dechlorosoma suillum	-0.486	8.301	8.02498e-15	7.8975e-14	Depleted	0.0257086	0.0375953	DP-DPW
Brevundimonas naejangsanensis	0.439	8.783	8.03105e-15	7.8975e-14	Enriched	0.0495851	0.0382071	DP-DPW
Sphingopyxis alaskensis	0.609	7.444	8.12365e-15	7.97041e-14	Enriched	0.0205395	0.0140801	DP-DPW
Polaromonas sp. E3S	0.547	8.342	8.23291e-15	8.05929e-14	Enriched	0.0376402	0.0269009	DP-DPW
Bosea sp. Tri-49	0.459	9.231	8.35782e-15	8.16306e-14	Enriched	0.0680455	0.0517121	DP-DPW
Thermanaerovibrio velox	-1.19	5.414	8.53579e-15	8.31806e-14	Depleted	0.00254793	0.00607825	DP-DPW
Desulfarculus baarsii	-1.053	9.194	8.65093e-15	8.41127e-14	Depleted	0.037303	0.0808185	DP-DPW
Hydrogenophaga sp. BA0156	0.588	10.021	9.49266e-15	9.20895e-14	Enriched	0.122015	0.0847707	DP-DPW
Caldisericum exile	-1.18	4.01	1.02317e-14	9.90369e-14	Depleted	0.000967218	0.00228971	DP-DPW
Anaerostipes hadrus	-2.873	4.709	1.09044e-14	1.05311e-13	Depleted	0.000622067	0.00477531	DP-DPW
Acidovorax citrulli	0.484	8.432	1.14326e-14	1.10166e-13	Enriched	0.0393759	0.0294044	DP-DPW
Sphingobium sp. CAP-1	0.648	7.695	1.24909e-14	1.20096e-13	Enriched	0.0247016	0.0164699	DP-DPW
Thermus caldilimi	-0.839	5.741	1.26785e-14	1.21629e-13	Depleted	0.00375318	0.00701473	DP-DPW
Sphingomonas sp. sand1-3	0.717	8.033	1.3684e-14	1.30984e-13	Enriched	0.0318069	0.0202116	DP-DPW
Desulfotomaculum nigrificans	-1.095	5.216	1.47775e-14	1.41138e-13	Depleted	0.00232317	0.00518954	DP-DPW
Bradyrhizobium sp. CCBAU 53338	0.553	9.29	1.62429e-14	1.54791e-13	Enriched	0.072805	0.0517928	DP-DPW
Vitreoscilla filiformis	0.633	7.597	1.6292e-14	1.54918e-13	Enriched	0.0229785	0.0154835	DP-DPW
Pseudoxanthomonas mexicana	0.587	8.86	1.63649e-14	1.55268e-13	Enriched	0.054525	0.0379217	DP-DPW
Pyruvatibacter mobilis	0.406	7.911	1.82358e-14	1.7264e-13	Enriched	0.0268071	0.021141	DP-DPW
Pseudoclostridium thermosuccinogenes	-1.064	4.727	1.90098e-14	1.79574e-13	Depleted	0.00167903	0.00367246	DP-DPW
Erythrobacter sp. THAF29	0.593	6.87	2.06794e-14	1.94919e-13	Enriched	0.0137247	0.00950626	DP-DPW
Mesorhizobium sp. M1E.F.Ca.ET.045.02.1.1	0.476	8.414	2.09405e-14	1.96951e-13	Enriched	0.0388082	0.0291383	DP-DPW
Oceanispirochaeta crateris	-1.014	4.308	2.13574e-14	2.00434e-13	Depleted	0.00128437	0.00271188	DP-DPW
Hungateiclostridium saccincola	-1.328	3.534	2.25842e-14	2.11488e-13	Depleted	0.000647142	0.00169883	DP-DPW
Acetomicrobium mobile	-1.33	4.648	2.31249e-14	2.16083e-13	Depleted	0.00140061	0.00368384	DP-DPW
Sphingopyxis sp. EG6	0.7	7.605	2.34947e-14	2.19064e-13	Enriched	0.023529	0.0151384	DP-DPW
Candidatus Arthromitus sp. SFB-rat-Yit	-1.458	3.381	2.37578e-14	2.2104e-13	Depleted	0.000545451	0.00156886	DP-DPW
Paenibacillus larvae	-0.919	10.269	2.41393e-14	2.24107e-13	Depleted	0.0835482	0.165041	DP-DPW
Desulfitobacterium dichloroeliminans	-1.202	4.113	2.61364e-14	2.42127e-13	Depleted	0.00102804	0.00247232	DP-DPW
Bradyrhizobium sp. CCBAU 53340	0.522	9.173	2.65841e-14	2.45746e-13	Enriched	0.0665334	0.0483699	DP-DPW
Hartmannibacter diazotrophicus	0.428	8.663	2.74333e-14	2.53055e-13	Enriched	0.0454719	0.0353027	DP-DPW
Desulfotalea psychrophila	-1.154	5.232	2.84025e-14	2.61436e-13	Depleted	0.00228553	0.00531709	DP-DPW
Caulobacter segnis	0.553	8.705	2.94846e-14	2.70819e-13	Enriched	0.0485156	0.0345395	DP-DPW
Oligotropha carboxidovorans	0.63	8.757	3.53776e-14	3.24257e-13	Enriched	0.0513823	0.034654	DP-DPW
Porphyrobacter sp. YT40	0.566	8.02	3.79598e-14	3.47187e-13	Enriched	0.0302711	0.021368	DP-DPW
Bradyrhizobium canariense	0.51	9.075	4.02334e-14	3.67204e-13	Enriched	0.0619675	0.0454354	DP-DPW
Lysobacter enzymogenes	0.483	9.814	4.37782e-14	3.98714e-13	Enriched	0.102639	0.0767063	DP-DPW
Anaerostipes caccae	-1.165	4.14	4.4498e-14	4.04416e-13	Depleted	0.00106545	0.00249938	DP-DPW
Porphyrobacter sp. LM 6	0.543	7.428	4.73033e-14	4.29009e-13	Enriched	0.019937	0.0142939	DP-DPW
Treponema azotonutricium	-0.917	5.591	4.9819e-14	4.50878e-13	Depleted	0.00326951	0.0064467	DP-DPW
Meiothermus silvanus	-0.622	6.951	5.10007e-14	4.60468e-13	Depleted	0.00953565	0.0153297	DP-DPW
Sphingomonas taxi	0.568	8.284	5.1092e-14	4.60468e-13	Enriched	0.0363821	0.0256384	DP-DPW
Bosea sp. AS-1	0.425	8.843	5.15888e-14	4.63898e-13	Enriched	0.0514759	0.0400659	DP-DPW
Dysosmobacter welbionis	-0.975	5.818	5.16875e-14	4.63898e-13	Depleted	0.00372692	0.00765335	DP-DPW
Anoxybacter fermentans	-1.041	4.13	5.43977e-14	4.8721e-13	Depleted	0.00112075	0.00241087	DP-DPW
Arachidicoccus sp. B3-10	1.654	4.82	5.48507e-14	4.9025e-13	Enriched	0.00411491	0.00136774	DP-DPW
Chitinophaga caeni	1.333	5.874	5.5371e-14	4.93877e-13	Enriched	0.00813883	0.00337822	DP-DPW
Clostridium sp. SY8519	-1.019	4.859	5.75907e-14	5.12617e-13	Depleted	0.00187886	0.00397894	DP-DPW
Sphingobium sp. PAMC28499	0.72	6.722	5.98668e-14	5.3178e-13	Enriched	0.0128035	0.00812582	DP-DPW
Sporomusa termitida	-1.049	5.558	6.14593e-14	5.44492e-13	Depleted	0.00300931	0.00650555	DP-DPW
Lachnoclostridium phocaeense	-0.986	5.219	6.15502e-14	5.44492e-13	Depleted	0.00244802	0.00506918	DP-DPW
Chitinophaga sp. MD30	1.298	6.357	6.22729e-14	5.49759e-13	Enriched	0.0113232	0.00481363	DP-DPW
Porphyrobacter neustonensis	0.576	7.251	6.92863e-14	6.10426e-13	Enriched	0.017795	0.0124696	DP-DPW
Bradyrhizobium lablabi	0.491	10.298	7.10133e-14	6.24368e-13	Enriched	0.143916	0.106918	DP-DPW
Altererythrobacter namhicola	0.645	7.226	7.21081e-14	6.32705e-13	Enriched	0.0178232	0.0119078	DP-DPW
Thermoanaerosceptrum fracticalcis	-1.155	5.311	7.64351e-14	6.69311e-13	Depleted	0.00241257	0.0056125	DP-DPW
Chloroflexus aurantiacus	-0.586	7.005	8.74618e-14	7.64317e-13	Depleted	0.0100465	0.0157621	DP-DPW
Flexistipes sinusarabici	-1.142	4.39	9.26623e-14	8.08128e-13	Depleted	0.00128215	0.00295928	DP-DPW
Mesotoga infera	-0.983	4.394	9.69911e-14	8.44174e-13	Depleted	0.00138299	0.00285813	DP-DPW
Hydrogenophaga sp. BPS33	0.57	9.435	1.04962e-13	9.11716e-13	Enriched	0.0808626	0.0568942	DP-DPW
Martelella mediterranea	0.457	7.883	1.15174e-13	9.98404e-13	Enriched	0.0266967	0.0203222	DP-DPW
Roseimicrobium sp. ORNL1	0.697	9.055	1.22727e-13	1.06175e-12	Enriched	0.0642883	0.0414486	DP-DPW
Sphingobium sp. YG1	0.629	7.455	1.28696e-13	1.11116e-12	Enriched	0.0207968	0.0140593	DP-DPW
Melioribacter roseus	-0.853	6.37	1.3048e-13	1.12283e-12	Depleted	0.00576983	0.0108902	DP-DPW
Bradyrhizobium amphicarpaeae	0.581	8.551	1.30567e-13	1.12283e-12	Enriched	0.0439495	0.0306601	DP-DPW
Sphingomonas sp. HDW15B	0.742	7.726	1.33737e-13	1.14779e-12	Enriched	0.0258592	0.0161629	DP-DPW
Dehalobacter restrictus	-0.922	4.927	1.36299e-13	1.16747e-12	Depleted	0.00205668	0.00407517	DP-DPW
Ruthenibacterium lactatiformans	-0.717	6.578	1.41095e-13	1.20615e-12	Depleted	0.00707424	0.0121529	DP-DPW
Mesorhizobium ciceri	0.499	8.393	1.57135e-13	1.34062e-12	Enriched	0.0384953	0.028444	DP-DPW
Neorhizobium sp. NCHU2750	0.456	7.433	1.62621e-13	1.38469e-12	Enriched	0.0195156	0.0148656	DP-DPW
Chitinophaga sp. H33E-04	1.248	6.391	1.63478e-13	1.38924e-12	Enriched	0.0114788	0.00505192	DP-DPW
Desulfovibrio hydrothermalis	-1.002	4.793	1.63869e-13	1.38983e-12	Depleted	0.00180837	0.00378636	DP-DPW
Chitinophaga pinensis	1.035	7.613	1.72924e-13	1.46375e-12	Enriched	0.0256607	0.013096	DP-DPW
Desulfitobacterium dehalogenans	-1.099	4.583	1.742e-13	1.47166e-12	Depleted	0.00149582	0.00334905	DP-DPW
Sphingomonas sp. C33	0.46	8.038	2.10361e-13	1.77369e-12	Enriched	0.0297492	0.0225952	DP-DPW
Gimesia maris	0.564	7.247	2.21679e-13	1.86548e-12	Enriched	0.0176942	0.0125048	DP-DPW
Ancylobacter pratisalsi	0.418	8.5	2.30015e-13	1.93186e-12	Enriched	0.0404697	0.0316461	DP-DPW
Sphingomonas sp. CL5.1	0.527	8.642	2.32604e-13	1.94981e-12	Enriched	0.0460865	0.0334151	DP-DPW
Azospirillum sp. TSH100	0.405	8.647	2.44069e-13	2.04195e-12	Enriched	0.04465	0.0352354	DP-DPW
Thermovibrio ammonificans	-0.993	4.888	2.45511e-13	2.05004e-12	Depleted	0.00193985	0.004037	DP-DPW
Sphingopyxis fribergensis	0.604	7.761	2.47846e-13	2.06554e-12	Enriched	0.0255558	0.0175668	DP-DPW
Bradyrhizobium betae	0.546	8.485	2.7443e-13	2.28269e-12	Enriched	0.0415899	0.029752	DP-DPW
Salinispira pacifica	-0.926	5.236	2.75024e-13	2.28323e-12	Depleted	0.00254488	0.00505478	DP-DPW
Thermodesulfobium narugense	-1.308	3.339	2.80771e-13	2.32646e-12	Depleted	0.000570318	0.00147697	DP-DPW
Pedobacter sp. HDW13	1.329	5.458	2.92001e-13	2.41488e-12	Enriched	0.0060815	0.0025303	DP-DPW
Pseudodesulfovibrio piezophilus	-1.006	5.364	3.14049e-13	2.59225e-12	Depleted	0.00268249	0.00563162	DP-DPW
Agrobacterium tumefaciens	0.442	9.411	3.30378e-13	2.72184e-12	Enriched	0.0766582	0.0589782	DP-DPW
Eubacterium [Eubacterium] cellulosolvens	-1.082	4.214	3.3135e-13	2.72464e-12	Depleted	0.00116667	0.00258335	DP-DPW
Agrobacterium vitis	0.397	8.021	3.56566e-13	2.92641e-12	Enriched	0.0288564	0.0228965	DP-DPW
Sediminispirochaeta smaragdinae	-1.02	5.191	3.77922e-13	3.09581e-12	Depleted	0.00236358	0.00500808	DP-DPW
Cytophaga hutchinsonii	1.676	5.423	3.98587e-13	3.25891e-12	Enriched	0.00630773	0.00206237	DP-DPW
Thermomonas carbonis	0.63	8.1	4.06055e-13	3.31369e-12	Enriched	0.0325471	0.0219786	DP-DPW
Bradyrhizobium symbiodeficiens	0.459	9.243	4.89011e-13	3.98313e-12	Enriched	0.0686162	0.0521344	DP-DPW
Planctopirus ephydatiae	0.45	7.428	4.93108e-13	4.00626e-12	Enriched	0.0194225	0.014858	DP-DPW
Mesorhizobium huakuii	0.441	7.912	4.93706e-13	4.00626e-12	Enriched	0.0271041	0.0208445	DP-DPW
Athalassotoga saccharophila	-1.255	3.578	5.05042e-13	4.09056e-12	Depleted	0.000690344	0.00172417	DP-DPW
Ruminiclostridium cellulolyticum	-1.213	3.26	5.29328e-13	4.27923e-12	Depleted	0.000563953	0.00136833	DP-DPW
Pannonibacter phragmitetus	0.406	8.587	5.30988e-13	4.28463e-12	Enriched	0.0428352	0.0337778	DP-DPW
Sulfuritalea hydrogenivorans	-0.466	9.767	6.22712e-13	5.01539e-12	Depleted	0.0715713	0.103295	DP-DPW
Oscillibacter valericigenes	-0.855	5.922	6.2801e-13	5.04864e-12	Depleted	0.00422783	0.00798765	DP-DPW
Acutalibacter muris	-0.756	5.826	6.4892e-13	5.20704e-12	Depleted	0.00412854	0.00728887	DP-DPW
Pseudodesulfovibrio sp. zrk46	-0.712	6.436	6.54296e-13	5.24044e-12	Depleted	0.00642432	0.0109991	DP-DPW
Desulfovibrio sp. 86	-0.815	6.658	7.4001e-13	5.91597e-12	Depleted	0.00716792	0.0131793	DP-DPW
Acidithiobacillus ferrooxidans	-0.617	6.694	7.63286e-13	6.09077e-12	Depleted	0.00799282	0.0128101	DP-DPW
Rhizorhabdus dicambivorans	0.418	8.619	8.1112e-13	6.46052e-12	Enriched	0.0439758	0.0343775	DP-DPW
Blautia producta	-1.153	5.909	8.19101e-13	6.51208e-12	Depleted	0.00365481	0.00849215	DP-DPW
Sphingobium sp. RAC03	0.694	7.167	8.86766e-13	7.03707e-12	Enriched	0.0173303	0.0111927	DP-DPW
Salinibacter ruber	-0.423	8.364	1.10683e-12	8.76729e-12	Depleted	0.0275398	0.038567	DP-DPW
Denitratisoma sp. DHT3	-0.436	9.262	1.18574e-12	9.37516e-12	Depleted	0.0510606	0.0721364	DP-DPW
Bacillus [Brevibacterium] frigoritolerans	-1.335	4.34	1.21851e-12	9.61662e-12	Depleted	0.00112826	0.00297398	DP-DPW
Sphingomonas wittichii	0.503	9.425	1.22282e-12	9.63304e-12	Enriched	0.0788016	0.0581203	DP-DPW
Rhizobium sp. 11515TR	0.5	7.276	1.24236e-12	9.76916e-12	Enriched	0.0177223	0.0130962	DP-DPW
Sphingobium amiense	0.55	8.14	1.26302e-12	9.91354e-12	Enriched	0.0327556	0.0233893	DP-DPW
Microcystis sp. MC19	-1.209	4.482	1.388e-12	1.08747e-11	Depleted	0.00132204	0.00319593	DP-DPW
Lysobacter antibioticus	0.472	8.801	1.45708e-12	1.13954e-11	Enriched	0.050688	0.038175	DP-DPW
Thermotoga caldifontis	-0.884	4.872	1.46399e-12	1.14286e-11	Depleted	0.00201391	0.00388245	DP-DPW
Desulfopila sp. IMCC35005	-0.982	5.492	1.48733e-12	1.15899e-11	Depleted	0.0029637	0.00611696	DP-DPW
Sphingobium indicum	0.619	7.643	1.551e-12	1.20642e-11	Enriched	0.0236424	0.0160963	DP-DPW
Sphingobium yanoikuyae	0.456	9.425	1.64269e-12	1.27545e-11	Enriched	0.0777761	0.0592295	DP-DPW
Sphingomonas sp. LMO-1	0.441	8.766	1.76681e-12	1.36936e-11	Enriched	0.0490117	0.0377064	DP-DPW
Halobacteroides halobius	-1.112	3.94	2.0097e-12	1.55482e-11	Depleted	0.000950999	0.00214677	DP-DPW
Dictyoglomus turgidum	-1.364	3.527	2.06097e-12	1.59079e-11	Depleted	0.000633313	0.0017046	DP-DPW
Nitratireductor sp. OM-1	0.421	7.682	2.06356e-12	1.59079e-11	Enriched	0.0229633	0.0179219	DP-DPW
Thioflavicoccus mobilis	-0.401	9.155	2.47699e-12	1.90609e-11	Depleted	0.0480517	0.0662936	DP-DPW
Rhizobium phaseoli	0.397	7.78	2.6036e-12	1.99996e-11	Enriched	0.0244148	0.0193721	DP-DPW
Desulfotomaculum reducens	-1.054	4.169	2.68812e-12	2.06121e-11	Depleted	0.00114439	0.00248519	DP-DPW
Rhizobium tropici	0.533	7.039	2.89053e-12	2.21248e-11	Enriched	0.0151821	0.010957	DP-DPW
Thiospirochaeta perfilievii	-1.242	3.293	2.92389e-12	2.23374e-11	Depleted	0.000569632	0.00140839	DP-DPW
Sphingosinicella sp. BN140058	0.476	8.602	2.92865e-12	2.23374e-11	Enriched	0.0441805	0.033197	DP-DPW
Chloroflexus aggregans	-0.601	6.809	2.96203e-12	2.25147e-11	Depleted	0.0087181	0.0138147	DP-DPW
Hydrogenophaga sp. PBC	0.57	9.866	2.96232e-12	2.25147e-11	Enriched	0.109062	0.0767489	DP-DPW
Sphingobium hydrophobicum	0.519	7.407	3.19205e-12	2.42181e-11	Enriched	0.0195175	0.014231	DP-DPW
Thiohalobacter thiocyanaticus	-0.477	9.389	3.24615e-12	2.45853e-11	Depleted	0.0548223	0.079714	DP-DPW
Sphingobium sp. Cam5-1	0.555	7.095	3.32942e-12	2.51718e-11	Enriched	0.0158796	0.0112926	DP-DPW
Nostoc sp. C057	-0.953	4.384	3.35482e-12	2.53195e-11	Depleted	0.00139141	0.00281659	DP-DPW
Pedobacter sp. G11	1.447	4.798	3.55473e-12	2.67814e-11	Enriched	0.00391033	0.00149948	DP-DPW
Nitrosomonas communis	-0.967	6.008	3.58584e-12	2.69688e-11	Depleted	0.0042638	0.00870003	DP-DPW
Rhizobium pseudoryzae	0.48	7.62	3.6385e-12	2.73172e-11	Enriched	0.0223872	0.0167625	DP-DPW
Desulfovibrio salexigens	-1.001	5.476	4.06066e-12	3.04338e-11	Depleted	0.00290496	0.00607772	DP-DPW
Bosea sp. RAC05	0.407	9.283	4.25161e-12	3.18097e-11	Enriched	0.0694582	0.0547417	DP-DPW
Cloacibacillus porcorum	-0.77	6.514	4.35595e-12	3.2534e-11	Depleted	0.00661225	0.0117812	DP-DPW
Pedobacter suwonensis	1.367	5.21	4.98359e-12	3.71574e-11	Enriched	0.00514818	0.00208824	DP-DPW
Bosea sp. PAMC 26642	0.415	8.743	5.02966e-12	3.74363e-11	Enriched	0.0478842	0.0375268	DP-DPW
Aminobacter sp. SR38	0.447	7.648	5.7975e-12	4.30771e-11	Enriched	0.0226063	0.0173239	DP-DPW
Hungatella hathewayi	-0.811	5.367	5.83741e-12	4.32991e-11	Depleted	0.00293144	0.00537568	DP-DPW
Thermomicrobium roseum	-0.588	7.164	6.03835e-12	4.47128e-11	Depleted	0.0112095	0.0175922	DP-DPW
Synechococcus sp. RSCCF101	-0.542	7.188	6.2305e-12	4.60566e-11	Depleted	0.0116117	0.0176688	DP-DPW
Mucilaginibacter rubeus	1.141	7.184	6.66415e-12	4.9178e-11	Enriched	0.0195025	0.00924973	DP-DPW
Chryseobacterium bernardetii	1.007	4.438	6.69465e-12	4.93188e-11	Enriched	0.00278179	0.00144605	DP-DPW
Rhizobium favelukesii	0.414	7.673	6.81737e-12	5.01373e-11	Enriched	0.0227717	0.0178566	DP-DPW
Enterocloster clostridioformis	-1.237	3.695	7.02421e-12	5.15706e-11	Depleted	0.000755777	0.00186577	DP-DPW
Aureimonas sp. AU20	0.405	8.471	7.16294e-12	5.24998e-11	Enriched	0.039524	0.0311703	DP-DPW
Brevundimonas vesicularis	0.562	6.92	7.31966e-12	5.35576e-11	Enriched	0.0140895	0.00997062	DP-DPW
Thermoclostridium stercorarium	-1.205	4.521	7.69392e-12	5.62008e-11	Depleted	0.00136225	0.00328654	DP-DPW
Bradyrhizobium sp.	0.463	9.676	7.85037e-12	5.72467e-11	Enriched	0.0927441	0.0702573	DP-DPW
Mucilaginibacter sp. F39-2	1.229	5.132	8.79846e-12	6.40522e-11	Enriched	0.00474521	0.00211519	DP-DPW
Nordella sp. HKS 07	0.437	9.395	8.94687e-12	6.5023e-11	Enriched	0.0757436	0.0584423	DP-DPW
Xanthomonas sacchari	0.366	8.1	9.09427e-12	6.59831e-11	Enriched	0.030188	0.0244772	DP-DPW
Chroococcidiopsis thermalis	-0.786	5.822	9.85871e-12	7.14095e-11	Depleted	0.00406245	0.00731887	DP-DPW
Verminephrobacter eiseniae	0.436	8.657	9.87579e-12	7.14134e-11	Enriched	0.0453787	0.0350413	DP-DPW
Ferriphaselus amnicola	-1.566	8.137	1.0389e-11	7.49987e-11	Depleted	0.0139242	0.0429085	DP-DPW
Desulfosporosinus youngiae	-1.012	4.742	1.06997e-11	7.71131e-11	Depleted	0.00173758	0.00366372	DP-DPW
Scytonema sp. NIES-4073	-0.857	5.258	1.10577e-11	7.95604e-11	Depleted	0.00266551	0.00504571	DP-DPW
Thermus brockianus	-0.91	6.08	1.13861e-11	8.17865e-11	Depleted	0.00460227	0.00902914	DP-DPW
Ahniella affigens	1.366	8.379	1.16296e-11	8.33973e-11	Enriched	0.0468348	0.0189952	DP-DPW
Hydrogenophaga sp. RAC07	0.631	9.1	1.21219e-11	8.67828e-11	Enriched	0.0651623	0.0439594	DP-DPW
Marichromatium purpuratum	-0.41	9.206	1.229e-11	8.78411e-11	Depleted	0.0496427	0.0688723	DP-DPW
Acidithiobacillus sp. 'AMD consortium'	-0.883	5.178	1.26914e-11	9.056e-11	Depleted	0.00249352	0.00480402	DP-DPW
Blastomonas sp. RAC04	0.648	7.225	1.27392e-11	9.07513e-11	Enriched	0.0178313	0.0118824	DP-DPW
Ottowia oryzae	0.496	8.584	1.30995e-11	9.31639e-11	Enriched	0.0438772	0.0324938	DP-DPW
Hungateiclostridium thermocellum	-1.159	4.249	1.35154e-11	9.58707e-11	Depleted	0.00115246	0.00269374	DP-DPW
Novosphingopyxis sp. pb63	0.495	7.225	1.35245e-11	9.58707e-11	Enriched	0.017083	0.0126647	DP-DPW
Microcystis viridis	-1.233	3.804	1.45405e-11	1.02904e-10	Depleted	0.000816961	0.00200692	DP-DPW
Martelella endophytica	0.402	7.663	1.53025e-11	1.08119e-10	Enriched	0.0225479	0.017821	DP-DPW
Sphingomonas lutea	0.751	8.123	1.64441e-11	1.15995e-10	Enriched	0.0341545	0.0212164	DP-DPW
Sphingomonas sp. FARSPH	0.509	8.247	1.68119e-11	1.18396e-10	Enriched	0.0348714	0.0256074	DP-DPW
Hyphobacterium sp. CCMP332	0.559	6.926	1.83693e-11	1.29154e-10	Enriched	0.0141292	0.0100197	DP-DPW
Parasphingopyxis algicola	0.399	7.804	1.95922e-11	1.37528e-10	Enriched	0.0248254	0.0196678	DP-DPW
Halomicronema hongdechloris	-0.697	6.182	2.24139e-11	1.57079e-10	Depleted	0.0054203	0.00918103	DP-DPW
Bradyrhizobium sp. CCBAU 51765	0.58	9.247	2.27035e-11	1.58851e-10	Enriched	0.0711647	0.0497478	DP-DPW
Clostridium sp. JN-9	-1.176	3.725	2.43455e-11	1.70064e-10	Depleted	0.000794592	0.00187913	DP-DPW
Ruminococcus albus	-1.102	3.954	2.478e-11	1.72819e-10	Depleted	0.000964824	0.00216601	DP-DPW
Blautia argi	-1.418	3.696	2.56279e-11	1.78445e-10	Depleted	0.000693167	0.00193947	DP-DPW
Thermomonas sp. SY21	0.468	8.361	2.574e-11	1.78936e-10	Enriched	0.0372987	0.0281728	DP-DPW
Eubacterium callanderi	-0.941	4.584	2.58234e-11	1.79228e-10	Depleted	0.00160751	0.00322836	DP-DPW
Starkeya sp. ORNL1	0.408	9.368	2.74414e-11	1.89862e-10	Enriched	0.0736986	0.058019	DP-DPW
Aureimonas sp. LMG 31693	0.415	8.212	2.74436e-11	1.89862e-10	Enriched	0.0331336	0.0259537	DP-DPW
Selenomonas ruminantium	-0.761	5.468	2.89116e-11	1.99698e-10	Depleted	0.00321274	0.00569258	DP-DPW
Asticcacaulis excentricus	0.522	7.884	2.94324e-11	2.0297e-10	Enriched	0.0272041	0.0197829	DP-DPW
Rhizobium lusitanum	0.466	7.141	3.09503e-11	2.12989e-10	Enriched	0.0159847	0.0120921	DP-DPW
Mesorhizobium sp. NBSH29	0.626	6.841	3.09838e-11	2.12989e-10	Enriched	0.0135694	0.00918393	DP-DPW
Rubrobacter radiotolerans	-0.423	7.423	3.13535e-11	2.15188e-10	Depleted	0.014338	0.0200855	DP-DPW
Methylocella silvestris	0.379	8.091	3.26501e-11	2.23731e-10	Enriched	0.0301303	0.0241986	DP-DPW
Synechococcus sp. CB0101	-0.648	6.709	3.2802e-11	2.24416e-10	Depleted	0.00797251	0.0130595	DP-DPW
Sphingomonas ginsengisoli An et al. 2013	0.577	8.348	3.45133e-11	2.3575e-10	Enriched	0.0381104	0.0267051	DP-DPW
Desulfosporosinus acidiphilus	-1.136	4.265	3.47327e-11	2.36874e-10	Depleted	0.00117893	0.00270904	DP-DPW
Limosilactobacillus reuteri	-1.131	3.64	3.9867e-11	2.7146e-10	Depleted	0.000764571	0.0017507	DP-DPW
Aminipila butyrica	-0.938	4.164	4.22333e-11	2.8712e-10	Depleted	0.00120208	0.00240911	DP-DPW
Limihaloglobus sulfuriphilus	-0.662	6.132	4.25805e-11	2.89025e-10	Depleted	0.00531449	0.00878684	DP-DPW
Rhizobium sp. ACO-34A	0.495	7.405	4.56297e-11	3.09236e-10	Enriched	0.0193685	0.0143541	DP-DPW
Natranaerobius thermophilus	-1.19	3.754	4.85346e-11	3.28407e-10	Depleted	0.000805774	0.00192401	DP-DPW
Desulfitobacterium metallireducens	-1.052	3.677	5.08738e-11	3.43697e-10	Depleted	0.00081351	0.00176509	DP-DPW
Sphingomonas melonis	0.581	8.237	5.28979e-11	3.56813e-10	Enriched	0.0353317	0.0246723	DP-DPW
Erythrobacter gangjinensis	0.597	6.863	5.31549e-11	3.57433e-10	Enriched	0.0136698	0.0094448	DP-DPW
Chlorobaculum tepidum	-0.537	6.897	5.31554e-11	3.57433e-10	Depleted	0.00951519	0.0144168	DP-DPW
Martelella sp. AD-3	0.395	8.797	5.50367e-11	3.69508e-10	Enriched	0.0494116	0.0392427	DP-DPW
Hippea maritima	-1.209	3.902	5.64944e-11	3.78705e-10	Depleted	0.00088516	0.0021391	DP-DPW
Chlorobium phaeovibrioides	-0.87	5.161	6.23045e-11	4.17005e-10	Depleted	0.00247681	0.00473429	DP-DPW
Synechocystis sp. PCC 6714	-0.947	4.473	6.4816e-11	4.33143e-10	Depleted	0.00148527	0.00299084	DP-DPW
Cylindrospermum stagnale	-1.106	4.889	6.60458e-11	4.4068e-10	Depleted	0.00184146	0.00414526	DP-DPW
Neorhizobium sp. SOG26	0.443	7.309	6.65864e-11	4.43601e-10	Enriched	0.017848	0.0137134	DP-DPW
Jonquetella anthropi	-0.812	5.711	6.96499e-11	4.63295e-10	Depleted	0.00372102	0.00682507	DP-DPW
Ancylobacter sp. TS-1	0.427	9.051	7.12523e-11	4.73225e-10	Enriched	0.0594781	0.0462093	DP-DPW
Lichenihabitans psoromatis	0.369	7.813	7.17872e-11	4.76045e-10	Enriched	0.0247687	0.0200371	DP-DPW
Novosphingobium pentaromativorans	0.488	7.728	7.3475e-11	4.8649e-10	Enriched	0.0241685	0.0179969	DP-DPW
Mesorhizobium sp. M6A.T.Cr.TU.016.01.1.1	0.347	7.978	7.39706e-11	4.89021e-10	Enriched	0.0275873	0.022665	DP-DPW
Lysobacter soli	1.604	9.778	7.9046e-11	5.21776e-10	Enriched	0.129056	0.0444043	DP-DPW
Bacteriovorax stolpii	-0.853	4.735	8.88542e-11	5.85624e-10	Depleted	0.00185681	0.00350556	DP-DPW
Syntrophobotulus glycolicus	-1.053	4.615	8.98616e-11	5.91361e-10	Depleted	0.00156177	0.00338289	DP-DPW
Anaerobutyricum hallii	-2.04	4.326	1.04622e-10	6.87448e-10	Depleted	0.000774642	0.00333741	DP-DPW
Lachnoclostridium [Clostridium] hylemonae	-0.894	4.84	1.04838e-10	6.8782e-10	Depleted	0.00196212	0.00381053	DP-DPW
Rhodothermus marinus	-0.434	9.201	1.15192e-10	7.54602e-10	Depleted	0.0489853	0.0691068	DP-DPW
Pedobacter sp. eg	1.285	5.344	1.22856e-10	8.03589e-10	Enriched	0.00556383	0.00238775	DP-DPW
Methylovirgula ligni	0.406	7.84	1.24308e-10	8.1186e-10	Enriched	0.0255199	0.0201254	DP-DPW
Thermus scotoductus	-0.86	5.939	1.27472e-10	8.31261e-10	Depleted	0.00426914	0.00808853	DP-DPW
Bradyrhizobium zhanjiangense	0.393	8.736	1.28387e-10	8.35968e-10	Enriched	0.0473305	0.0376479	DP-DPW
Nostoc sp. PCC 7524	-0.865	4.787	1.29079e-10	8.39208e-10	Depleted	0.00191522	0.00364467	DP-DPW
Thioploca endosymbiont of unidentified scaly snail isolate Monju	-0.395	8.548	1.3029e-10	8.44528e-10	Depleted	0.0316296	0.0434453	DP-DPW
Ramlibacter tataouinensis	0.522	11.309	1.30455e-10	8.44528e-10	Enriched	0.292579	0.212825	DP-DPW
Gallionella capsiferriformans	-1.191	7.213	1.30484e-10	8.44528e-10	Depleted	0.00884668	0.0210446	DP-DPW
Flavobacterium nitrogenifigens	2.579	5.791	1.41569e-10	9.14898e-10	Enriched	0.00914564	0.00159987	DP-DPW
Cyanothece sp. PCC 7425	-0.823	5.537	1.45575e-10	9.39383e-10	Depleted	0.00328324	0.00606637	DP-DPW
Sulfurifustis variabilis	-0.416	10.174	1.47655e-10	9.51381e-10	Depleted	0.0968121	0.134976	DP-DPW
Luteimonas sp. MC1825	0.408	8.47	1.60491e-10	1.03255e-09	Enriched	0.039515	0.0311193	DP-DPW
Mobiluncus curtisii	-0.877	11.873	1.68911e-10	1.0851e-09	Depleted	0.25897	0.496385	DP-DPW
Sphingomonas sp. MM-1	0.53	8.809	1.81015e-10	1.16113e-09	Enriched	0.0518053	0.0374896	DP-DPW
Moorea producens	-0.584	6.424	1.82367e-10	1.16807e-09	Depleted	0.00672316	0.0105271	DP-DPW
Stappia indica	0.391	8.783	1.87393e-10	1.19848e-09	Enriched	0.048862	0.0389424	DP-DPW
Stenotrophomonas sp. YAU14A_MKIMI4_1	0.736	5.799	1.9815e-10	1.26541e-09	Enriched	0.00676496	0.00423898	DP-DPW
Xanthomonas sp. GW	0.579	6.708	1.99482e-10	1.27203e-09	Enriched	0.0122138	0.0085442	DP-DPW
Sphingobium baderi	0.592	7.313	2.07488e-10	1.32113e-09	Enriched	0.0186586	0.012936	DP-DPW
Gloeomargarita cyanobacterium endosymbiont of Rhopalodia gibberula	-1.279	3.128	2.15265e-10	1.36863e-09	Depleted	0.000498683	0.00126713	DP-DPW
Endomicrobium proavitum	-0.827	4.56	2.19751e-10	1.39509e-09	Depleted	0.00166303	0.00308278	DP-DPW
Leptospirillum ferriphilum	-0.985	5.422	2.20252e-10	1.39622e-09	Depleted	0.00282136	0.00582971	DP-DPW
Sinorhizobium americanum	0.341	7.929	2.31182e-10	1.46336e-09	Enriched	0.0266087	0.0219506	DP-DPW
Geosporobacter ferrireducens	-0.945	4.314	2.35746e-10	1.49007e-09	Depleted	0.00133027	0.00267871	DP-DPW
Flavihumibacter sp. SB-02	1.296	7.24	2.40318e-10	1.51675e-09	Enriched	0.0209358	0.00893318	DP-DPW
Bradyrhizobium japonicum	0.477	9.926	2.44704e-10	1.54217e-09	Enriched	0.110743	0.0830503	DP-DPW
Rhodocytophaga sp. 172606-1	1.296	6.52	2.50991e-10	1.57949e-09	Enriched	0.0126789	0.00540029	DP-DPW
Laribacter hongkongensis	-0.412	8.014	2.56417e-10	1.61128e-09	Depleted	0.0216975	0.0301511	DP-DPW
Mucilaginibacter xinganensis	1.074	5.603	2.65842e-10	1.66808e-09	Enriched	0.00638355	0.00317158	DP-DPW
Xylophilus rhododendri	0.383	9.115	2.68217e-10	1.68054e-09	Enriched	0.0613565	0.0491744	DP-DPW
Sphingomonas sp. HDW15A	0.634	7.763	2.68813e-10	1.68184e-09	Enriched	0.0257951	0.0173691	DP-DPW
Clostridium perfringens	-0.875	4.623	2.79632e-10	1.74699e-09	Depleted	0.00170136	0.00326045	DP-DPW
Acidovorax avenae	0.449	9.891	2.81676e-10	1.75722e-09	Enriched	0.107188	0.0820563	DP-DPW
Acidovorax monticola	0.483	9.095	2.94726e-10	1.83598e-09	Enriched	0.062348	0.0465936	DP-DPW
Roseitalea porphyridii	0.361	8.35	3.02379e-10	1.88093e-09	Enriched	0.0358689	0.0291857	DP-DPW
Desulfomonile tiedjei	-0.763	8.45	3.09671e-10	1.92273e-09	Depleted	0.0253886	0.0450388	DP-DPW
Ensifer alkalisoli	0.359	7.774	3.09988e-10	1.92273e-09	Enriched	0.024034	0.0195822	DP-DPW
Pleurocapsa minor	-0.845	5.202	3.16064e-10	1.9576e-09	Depleted	0.00257658	0.00483937	DP-DPW
Chitinophaga sp. XS-30	0.813	7.145	3.18544e-10	1.97014e-09	Enriched	0.0175832	0.0104649	DP-DPW
Nitrospira Candidatus Nitrospira inopinata	0.444	9.661	3.29156e-10	2.03286e-09	Enriched	0.0912609	0.0700782	DP-DPW
Kyrpidia spormannii	-0.691	6.13	3.30282e-10	2.0369e-09	Depleted	0.00524418	0.00884937	DP-DPW
Spirosoma sp. PL0136	0.937	6.175	3.34962e-10	2.06281e-09	Enriched	0.00922859	0.00504186	DP-DPW
Kroppenstedtia pulmonis	-0.967	4.501	3.45637e-10	2.12552e-09	Depleted	0.0015008	0.00306533	DP-DPW
Algoriphagus machipongonensis	1.462	4.749	3.59115e-10	2.20526e-09	Enriched	0.00378763	0.00143866	DP-DPW
Sphingobium sp. SCG-1	0.569	7.006	3.60511e-10	2.21069e-09	Enriched	0.0149827	0.0105531	DP-DPW
Chlorobium phaeobacteroides	-0.589	6.363	3.67528e-10	2.25052e-09	Depleted	0.00643005	0.0101073	DP-DPW
Deferribacter desulfuricans	-1.039	3.871	3.68348e-10	2.25235e-09	Depleted	0.000937587	0.00201384	DP-DPW
Bosea vaviloviae	0.389	8.965	3.75169e-10	2.29081e-09	Enriched	0.0554026	0.0442107	DP-DPW
Bernardetia litoralis	1.045	4.386	3.82304e-10	2.33027e-09	Enriched	0.00270268	0.00136848	DP-DPW
Cyanobium sp. NS01	-0.485	7.471	3.82711e-10	2.33027e-09	Depleted	0.0144596	0.0211498	DP-DPW
Pseudomonas sp. R84	0.696	5.905	4.21532e-10	2.56303e-09	Enriched	0.0072051	0.00464885	DP-DPW
Desulfovibrio sp. G11	-0.829	6.597	4.23957e-10	2.57415e-09	Depleted	0.00682293	0.0126709	DP-DPW
Clostridium sp. BNL1100	-1.003	3.688	4.36046e-10	2.64383e-09	Depleted	0.000838813	0.00175632	DP-DPW
Bradyrhizobium vignae	0.354	8.662	4.47756e-10	2.71102e-09	Enriched	0.0444378	0.0363304	DP-DPW
Synechococcus sp. PCC 6312	-0.85	4.77	4.48946e-10	2.71443e-09	Depleted	0.00190495	0.00358766	DP-DPW
Pedobacter steynii	1.21	5.354	4.88961e-10	2.95223e-09	Enriched	0.00552252	0.00249507	DP-DPW
Brevibacillus sp. JNUCC-41	-0.995	4.035	5.04611e-10	3.04247e-09	Depleted	0.00107129	0.00223202	DP-DPW
Acidaminococcus intestini	-0.833	4.511	5.25403e-10	3.16341e-09	Depleted	0.00160265	0.00298491	DP-DPW
Alicyclobacillus acidocaldarius	-0.354	7.839	5.36308e-10	3.22457e-09	Depleted	0.0196646	0.0262621	DP-DPW
Flavobacterium sangjuense	1.902	5.215	5.63088e-10	3.38088e-09	Enriched	0.00563849	0.00158012	DP-DPW
Christensenella minuta	-0.778	5.564	5.83885e-10	3.50088e-09	Depleted	0.00341069	0.0061116	DP-DPW
Solitalea canadensis	1.245	5.234	5.92696e-10	3.54878e-09	Enriched	0.00511116	0.0022546	DP-DPW
Dyella sp. G9	0.382	8.166	6.29808e-10	3.76576e-09	Enriched	0.0317501	0.0254687	DP-DPW
Sphingomonas sp. HDW15C	0.668	7.796	6.38383e-10	3.81176e-09	Enriched	0.0266264	0.0175164	DP-DPW
Pseudothermotoga hypogea	-0.833	4.503	6.44974e-10	3.84579e-09	Depleted	0.00159458	0.00296653	DP-DPW
Coprothermobacter proteolyticus	-1.088	3.476	6.668e-10	3.97045e-09	Depleted	0.00069582	0.00154706	DP-DPW
Phyllobacterium zundukense	0.455	7.187	7.02252e-10	4.17579e-09	Enriched	0.0164539	0.0125395	DP-DPW
Caloramator sp. E03	-1.048	3.679	7.33547e-10	4.35587e-09	Depleted	0.000816108	0.00176682	DP-DPW
Rhizobium sp. N324	0.548	7.183	7.37569e-10	4.37374e-09	Enriched	0.0168475	0.0120434	DP-DPW
Lysobacter lycopersici	0.55	8.381	7.40334e-10	4.38412e-09	Enriched	0.0386874	0.0276181	DP-DPW
Rhizobium sp. ADMK78	0.641	6.704	7.73955e-10	4.57694e-09	Enriched	0.0123815	0.008293	DP-DPW
Stappia sp. ES.058	0.337	7.845	7.84967e-10	4.63571e-09	Enriched	0.0250719	0.0207358	DP-DPW
Rhizobium sp. TAL182	0.782	5.673	7.89587e-10	4.65662e-09	Enriched	0.00626873	0.00380784	DP-DPW
Paenibacillus mucilaginosus	-0.341	7.779	9.21596e-10	5.42774e-09	Depleted	0.0189543	0.0250946	DP-DPW
Nitrosospira briensis	-0.528	6.616	9.3454e-10	5.49647e-09	Depleted	0.00785499	0.0118348	DP-DPW
Arachidicoccus ginsenosidivorans	1.357	5.602	9.79731e-10	5.75442e-09	Enriched	0.00675678	0.00275939	DP-DPW
Nitrospira moscoviensis	0.514	10.518	1.11353e-09	6.5314e-09	Enriched	0.168671	0.123385	DP-DPW
Rhizobium sp. WL3	0.663	7.493	1.19367e-09	6.99198e-09	Enriched	0.0215535	0.0142305	DP-DPW
Thermochromatium tepidum	-0.391	8.221	1.23017e-09	7.196e-09	Depleted	0.0252491	0.0345998	DP-DPW
Erythrobacter sp. KY5	0.553	6.511	1.23533e-09	7.21642e-09	Enriched	0.0105726	0.00752802	DP-DPW
Desulfovibrio Candidatus Desulfovibrio trichonymphae	-0.867	5.138	1.28121e-09	7.47433e-09	Depleted	0.00244131	0.00465224	DP-DPW
Anaerocolumna sp. CBA3638	-0.999	4.236	1.32325e-09	7.70916e-09	Depleted	0.0012302	0.00257083	DP-DPW
Agrobacterium fabrum	0.447	11.854	1.38489e-09	8.05739e-09	Enriched	0.417852	0.320196	DP-DPW
Blautia sp. LZLJ-3	-1.414	3.671	1.40676e-09	8.17362e-09	Depleted	0.000681588	0.00190425	DP-DPW
Thiodictyon Candidatus Thiodictyon syntrophicum	-0.373	9.519	1.44254e-09	8.3702e-09	Depleted	0.0625767	0.0846415	DP-DPW
Rhizobium sp. NXC14	0.467	7.092	1.57049e-09	9.10041e-09	Enriched	0.0154512	0.011682	DP-DPW
Chryseobacterium indologenes	0.955	5.11	1.68032e-09	9.72379e-09	Enriched	0.00440486	0.00237688	DP-DPW
Delftia tsuruhatensis	0.546	7.951	1.73843e-09	1.00466e-08	Enriched	0.0286952	0.0205404	DP-DPW
Oryzomicrobium terrae	-0.395	8.726	1.74939e-09	1.00964e-08	Depleted	0.0357857	0.0491377	DP-DPW
Gudongella oleilytica	-0.96	3.66	1.75403e-09	1.01097e-08	Depleted	0.000838437	0.00170496	DP-DPW
Comamonas sp. 7D-2	1.033	4.195	1.80949e-09	1.04154e-08	Enriched	0.00235869	0.00120512	DP-DPW
Sphingobium sp. KCTC 72723	0.51	7.001	1.83751e-09	1.05626e-08	Enriched	0.0146865	0.0107806	DP-DPW
Sphingomonas sediminicola	1.024	8.119	1.93633e-09	1.11159e-08	Enriched	0.0363647	0.018693	DP-DPW
Altererythrobacter sp. ZODW24	0.702	5.937	1.95312e-09	1.11974e-08	Enriched	0.00738084	0.00473834	DP-DPW
Steroidobacter denitrificans	0.584	9.242	2.15775e-09	1.23541e-08	Enriched	0.0709738	0.0494858	DP-DPW
Kosmotoga olearia	-1.14	3.325	2.26799e-09	1.29681e-08	Depleted	0.000610986	0.00140999	DP-DPW
Rubrobacter sp. SCSIO 52915	-0.353	8.34	2.33615e-09	1.33402e-08	Depleted	0.0278382	0.0371317	DP-DPW
Bacillus sp. CS13	-1.14	3.344	2.49021e-09	1.42011e-08	Depleted	0.000619409	0.00142815	DP-DPW
Pedobacter sp. JBR3-12	1.057	5.152	2.51152e-09	1.42997e-08	Enriched	0.00463901	0.00232997	DP-DPW
Prosthecochloris aestuarii	-0.694	5.476	2.51412e-09	1.42997e-08	Depleted	0.00332596	0.00562172	DP-DPW
Hoeflea sp. IMCC20628	0.432	7.214	2.56655e-09	1.45787e-08	Enriched	0.0166439	0.0128904	DP-DPW
Belliella baltica	1.487	4.911	2.63646e-09	1.49561e-08	Enriched	0.00426233	0.00158951	DP-DPW
Rickettsia bellii	-1.526	3.859	2.65922e-09	1.50654e-08	Depleted	0.000735794	0.00221579	DP-DPW
Novosphingobium ginsenosidimutans	0.57	7.915	2.66427e-09	1.50742e-08	Enriched	0.028162	0.0198292	DP-DPW
Arthrospira platensis	-0.89	5.099	2.77505e-09	1.56805e-08	Depleted	0.00235313	0.00455831	DP-DPW
Pseudomonas sp. S49	0.739	5.852	3.05562e-09	1.72433e-08	Enriched	0.00702488	0.00439587	DP-DPW
Ruegeria pomeroyi	0.367	7.408	3.07442e-09	1.73267e-08	Enriched	0.0186858	0.0151385	DP-DPW
Geminocystis sp. NIES-3708	-0.964	3.64	3.17158e-09	1.7851e-08	Depleted	0.000824856	0.00168098	DP-DPW
Rhizobium sp. NXC24	0.399	7.37	3.23693e-09	1.81951e-08	Enriched	0.0183776	0.0145588	DP-DPW
Allochromatium vinosum	-0.353	8.887	3.31283e-09	1.85975e-08	Depleted	0.040675	0.0542728	DP-DPW
Chloracidobacterium thermophilum	-0.35	7.759	3.34782e-09	1.87695e-08	Depleted	0.0186213	0.0248069	DP-DPW
Mucilaginibacter mallensis	1.009	5.559	3.50119e-09	1.96039e-08	Enriched	0.00610198	0.00316972	DP-DPW
Xanthomonas oryzae	0.376	7.792	3.50728e-09	1.96126e-08	Enriched	0.0244506	0.0196919	DP-DPW
Methylomusa anaerophila	-0.863	5.405	3.57183e-09	1.99477e-08	Depleted	0.00294271	0.00559572	DP-DPW
Streptococcus suis	-0.892	4.6	3.62467e-09	2.02167e-08	Depleted	0.00166159	0.00322167	DP-DPW
Sphingobium sp. TKS	0.442	7.824	3.65913e-09	2.03825e-08	Enriched	0.0255002	0.0196208	DP-DPW
Flavobacterium kingsejongi	1.36	4.631	3.78395e-09	2.10506e-08	Enriched	0.00342262	0.00139547	DP-DPW
Sphingobium chlorophenolicum	0.443	7.321	3.86337e-09	2.14648e-08	Enriched	0.0179908	0.0138267	DP-DPW
Phreatobacter sp. NMCR1094	0.356	8.642	3.92797e-09	2.17957e-08	Enriched	0.0438796	0.0358028	DP-DPW
Flavobacterium sp. LPB0248	2.513	5.041	3.93313e-09	2.17963e-08	Enriched	0.00536511	0.000982809	DP-DPW
Alienimonas californiensis	0.34	9.399	4.0548e-09	2.24418e-08	Enriched	0.0737468	0.0608753	DP-DPW
Nostoc sp. 'Lobaria pulmonaria (5183) cyanobiont'	-0.896	4.641	4.1175e-09	2.27596e-08	Depleted	0.00170489	0.00331767	DP-DPW
Thermoactinomyces vulgaris	-0.828	4.988	4.25562e-09	2.3493e-08	Depleted	0.00223743	0.00415012	DP-DPW
Chelatococcus sp. CO-6	0.352	9.278	4.27677e-09	2.35796e-08	Enriched	0.0680872	0.0557388	DP-DPW
Microcoleus sp. PCC 7113	-1.156	5.583	4.49621e-09	2.47578e-08	Depleted	0.00290828	0.00676518	DP-DPW
Sphingomonas daechungensis	1.713	8.707	4.50549e-09	2.47773e-08	Enriched	0.0624769	0.0199299	DP-DPW
Aquaspirillum sp. LM1	-0.414	7.417	4.55895e-09	2.50394e-08	Depleted	0.0143259	0.019947	DP-DPW
Sphingopyxis sp. 113P3	0.365	7.773	4.8262e-09	2.64736e-08	Enriched	0.0240606	0.0195238	DP-DPW
Adhaeribacter swui	0.964	5.934	5.12613e-09	2.80831e-08	Enriched	0.00784953	0.00420787	DP-DPW
Hydrogenophaga sp. NH-16	0.75	9.171	5.15369e-09	2.81984e-08	Enriched	0.0706562	0.0438958	DP-DPW
Spirosoma sp. KCTC 42546	0.807	6.395	5.25157e-09	2.86975e-08	Enriched	0.0104203	0.00622687	DP-DPW
Anaerocolumna sp. CTTW	-1.091	3.938	5.43264e-09	2.96494e-08	Depleted	0.000958823	0.00213678	DP-DPW
Gloeomargarita lithophora	-0.781	4.854	5.45064e-09	2.97101e-08	Depleted	0.00208173	0.00373729	DP-DPW
Erythrobacter seohaensis	0.542	6.733	5.49646e-09	2.99221e-08	Enriched	0.0123053	0.00882603	DP-DPW
Mahella australiensis	-0.894	4.461	5.52185e-09	3.00225e-08	Depleted	0.00150714	0.00292543	DP-DPW
Thermosynechococcus elongatus	-0.728	4.752	5.76624e-09	3.12743e-08	Depleted	0.00198315	0.00343365	DP-DPW
Pedobacter roseus	1.058	5.341	5.76658e-09	3.12743e-08	Enriched	0.00529775	0.00265979	DP-DPW
Arenimonas daejeonensis	0.927	9.313	5.88729e-09	3.18889e-08	Enriched	0.0814268	0.0447752	DP-DPW
Lysobacter sp. TY2-98	0.441	8.688	6.12466e-09	3.3133e-08	Enriched	0.0464334	0.0357336	DP-DPW
Adhaeribacter sp. KUDC8001	1.098	5.717	6.28427e-09	3.39539e-08	Enriched	0.00694964	0.00339741	DP-DPW
Erythrobacter aureus	0.541	6.916	6.33679e-09	3.41949e-08	Enriched	0.0139633	0.0100297	DP-DPW
Xanthomonas campestris	0.351	8.753	6.51784e-09	3.5128e-08	Enriched	0.0472852	0.0387371	DP-DPW
Runella sp. SP2	0.999	5.824	6.66769e-09	3.58908e-08	Enriched	0.00732444	0.00383369	DP-DPW
Mesorhizobium sp. AA22	0.44	7.156	6.82712e-09	3.67032e-08	Enriched	0.0160317	0.0123406	DP-DPW
Sinorhizobium medicae	0.377	7.633	6.94901e-09	3.7312e-08	Enriched	0.0219133	0.0176257	DP-DPW
Xanthomonas translucens	0.346	9.007	7.01178e-09	3.76023e-08	Enriched	0.0562923	0.0462918	DP-DPW
Gordonibacter pamelaeae	-0.485	7.151	7.14473e-09	3.82677e-08	Depleted	0.0115895	0.016948	DP-DPW
Sulfurihydrogenibium azorense	-0.955	3.594	7.16849e-09	3.83474e-08	Depleted	0.000802601	0.00162608	DP-DPW
Desulfofarcimen acetoxidans	-0.903	4.626	7.20991e-09	3.85213e-08	Depleted	0.00168473	0.0032931	DP-DPW
Pontibacter pudoricolor	1.013	5.582	7.33717e-09	3.91527e-08	Enriched	0.00620822	0.00321718	DP-DPW
Chryseobacterium balustinum	1.104	3.675	7.73105e-09	4.12036e-08	Enriched	0.00165568	0.000804819	DP-DPW
Paenibacillus psychroresistens	-0.797	4.777	8.00113e-09	4.25905e-08	Depleted	0.00195834	0.00355889	DP-DPW
Acidithiobacillus caldus	-0.468	6.974	8.03185e-09	4.27013e-08	Depleted	0.01032	0.0149158	DP-DPW
Pelodictyon luteolum	-0.568	6.567	8.19905e-09	4.35367e-08	Depleted	0.00747457	0.0115766	DP-DPW
Luteimonas chenhongjianii	0.384	8.16	8.30794e-09	4.40607e-08	Enriched	0.0316554	0.0253495	DP-DPW
Caproiciproducens sp. NJN-50	-0.645	6.08	8.31888e-09	4.40645e-08	Depleted	0.00516476	0.00844105	DP-DPW
Trichodesmium erythraeum	-0.896	3.741	8.3908e-09	4.43911e-08	Depleted	0.000912237	0.00177305	DP-DPW
Breoghania sp. L-A4	0.385	8.728	8.41316e-09	4.44424e-08	Enriched	0.0469573	0.03756	DP-DPW
Hydrogenophaga crassostreae	0.41	7.866	8.4211e-09	4.44424e-08	Enriched	0.0260096	0.0204604	DP-DPW
Pseudomonas sp. RU47	0.754	5.778	8.59848e-09	4.53231e-08	Enriched	0.00669619	0.00414351	DP-DPW
Escherichia coli	-0.576	9.483	8.61213e-09	4.53397e-08	Depleted	0.0562297	0.0876686	DP-DPW
Thermosynechococcus sp. CL-1	-0.822	4.446	8.71301e-09	4.58149e-08	Depleted	0.00154035	0.00284475	DP-DPW
Candidatus Reidiella endopervernicosa	-0.772	7.043	8.88021e-09	4.66373e-08	Depleted	0.00953158	0.0169959	DP-DPW
Wolinella succinogenes	-0.895	4.062	9.2675e-09	4.86121e-08	Depleted	0.00114127	0.00221984	DP-DPW
Prosthecochloris sp. CIB 2401	-0.757	5.361	1.01735e-08	5.32995e-08	Depleted	0.00298864	0.00527928	DP-DPW
Rhizobium etli	0.312	8.338	1.09268e-08	5.71772e-08	Enriched	0.0350356	0.0294767	DP-DPW
Sphingobium sp. EP60837	0.505	7.013	1.11938e-08	5.85034e-08	Enriched	0.0147838	0.0108877	DP-DPW
Azorhizobium caulinodans	0.365	8.888	1.12702e-08	5.88315e-08	Enriched	0.0521543	0.0422943	DP-DPW
Treponema denticola	-0.648	5.454	1.18392e-08	6.17271e-08	Depleted	0.0033391	0.00546505	DP-DPW
Starkeya novella	0.377	9.334	1.18822e-08	6.18762e-08	Enriched	0.0713355	0.0573731	DP-DPW
Thiocystis violascens	-0.368	8.675	1.24839e-08	6.49314e-08	Depleted	0.0348999	0.0470297	DP-DPW
Chitinophaga sp. 1310	1.138	6.251	1.25105e-08	6.49915e-08	Enriched	0.0101725	0.00483919	DP-DPW
Pedobacter heparinus	1.084	5.492	1.32904e-08	6.89601e-08	Enriched	0.00592017	0.00292282	DP-DPW
Streptococcus thermophilus	1.78	4.996	1.35093e-08	7.00113e-08	Enriched	0.00475039	0.00144314	DP-DPW
Rhizobium daejeonense	0.46	6.987	1.41824e-08	7.3412e-08	Enriched	0.0143338	0.0108921	DP-DPW
Bdellovibrio sp. NC01	0.878	4.51	1.45674e-08	7.53144e-08	Enriched	0.00284176	0.00161618	DP-DPW
Xanthomonas sp. SI	0.603	6.61	1.45855e-08	7.53175e-08	Enriched	0.0114807	0.00790122	DP-DPW
Geitlerinema sp. PCC 7407	-0.465	6.786	1.47184e-08	7.5913e-08	Depleted	0.00906737	0.0130733	DP-DPW
Gloeobacter violaceus	-0.306	7.782	1.52065e-08	7.8337e-08	Depleted	0.01925	0.0248712	DP-DPW
Hydrogenophaga pseudoflava	0.711	9.268	1.54975e-08	7.97412e-08	Enriched	0.0747989	0.0477398	DP-DPW
Ensifer mexicanus	0.314	7.979	1.56112e-08	8.02305e-08	Enriched	0.0273399	0.0229869	DP-DPW
Eubacterium maltosivorans	-0.748	4.385	1.69473e-08	8.69933e-08	Depleted	0.00152236	0.00267323	DP-DPW
Brevibacillus sp. SCSIO 07484	-0.493	6.868	1.73589e-08	8.90002e-08	Depleted	0.00949074	0.0139549	DP-DPW
Magnetococcus marinus	-0.616	5.915	1.78859e-08	9.15935e-08	Depleted	0.00466084	0.00746608	DP-DPW
Labrenzia sp. VG12	0.391	7.26	1.80684e-08	9.24184e-08	Enriched	0.0169797	0.0135323	DP-DPW
Sphingobacterium daejeonense	1.263	4.136	1.88024e-08	9.60592e-08	Enriched	0.0023696	0.00103354	DP-DPW
Phenylobacterium sp. HYN0004	0.368	8.541	1.99418e-08	1.0176e-07	Enriched	0.0410215	0.0331997	DP-DPW
Luteibacter rhizovicinus	0.355	8.143	2.02024e-08	1.02968e-07	Enriched	0.0309943	0.0253223	DP-DPW
Megasphaera elsdenii	-0.6	6.083	2.04181e-08	1.03945e-07	Depleted	0.00527173	0.00834411	DP-DPW
Chlorobaculum parvum	-0.57	6.745	2.09105e-08	1.06326e-07	Depleted	0.00844806	0.0131032	DP-DPW
Arcticibacterium luteifluviistationis	1.19	4.273	2.11898e-08	1.07619e-07	Enriched	0.00257175	0.00117842	DP-DPW
Vulgatibacter incomptus	-0.365	9.855	2.17379e-08	1.10273e-07	Depleted	0.0792155	0.106568	DP-DPW
Sterolibacterium denitrificans	-0.347	8.663	2.21634e-08	1.123e-07	Depleted	0.0349013	0.046364	DP-DPW
Pedobacter cryoconitis	1.076	4.939	2.26077e-08	1.14417e-07	Enriched	0.00401271	0.00199028	DP-DPW
Sphingomonas rhizophila	0.693	8.24	2.33379e-08	1.17974e-07	Enriched	0.0364797	0.0235824	DP-DPW
Nostoc sp. PCC 7107	-0.781	4.2	2.45598e-08	1.24006e-07	Depleted	0.00132021	0.00236966	DP-DPW
Stenotrophomonas sp. LM091	0.436	7.511	2.52645e-08	1.27415e-07	Enriched	0.0204851	0.0158215	DP-DPW
Lactobacillus delbrueckii	-0.696	5.16	2.59778e-08	1.30859e-07	Depleted	0.00266842	0.0045167	DP-DPW
Lysobacter oculi	0.442	8.1	2.70148e-08	1.35924e-07	Enriched	0.0308795	0.0237601	DP-DPW
Mucilaginibacter ginsenosidivorans	0.891	6.024	2.70478e-08	1.35932e-07	Enriched	0.00821635	0.0046336	DP-DPW
Calothrix sp. 336/3	-0.72	4.344	2.76708e-08	1.38901e-07	Depleted	0.00149787	0.00257833	DP-DPW
Olsenella sp. LZLJ-2	-0.48	6.622	2.79927e-08	1.40354e-07	Depleted	0.0080455	0.0117213	DP-DPW
Altererythrobacter epoxidivorans	0.616	6.963	2.82055e-08	1.41256e-07	Enriched	0.0147247	0.0100373	DP-DPW
Xanthomonas hyacinthi	0.407	7.264	2.82392e-08	1.41261e-07	Enriched	0.0171167	0.0134879	DP-DPW
Bosea sp. F3-2	0.332	9.228	2.86309e-08	1.43055e-07	Enriched	0.0653826	0.0542421	DP-DPW
Brevundimonas sp. 'scallop'	0.487	6.676	2.89134e-08	1.443e-07	Enriched	0.0116393	0.00867467	DP-DPW
Tardibacter chloracetimidivorans	0.387	7.709	2.90667e-08	1.44897e-07	Enriched	0.0231629	0.0185121	DP-DPW
Thermoanaerobacter kivui	-1.072	3.611	2.94978e-08	1.46877e-07	Depleted	0.000770199	0.00169538	DP-DPW
Flavobacterium sp. P2-65	1.572	5.085	3.10522e-08	1.54438e-07	Enriched	0.00488812	0.00171958	DP-DPW
Flavobacterium sp. MDT1-60	2.254	5.601	3.18431e-08	1.58189e-07	Enriched	0.0077346	0.00169679	DP-DPW
Endomicrobium Candidatus Endomicrobium trichonymphae	-0.858	3.642	3.22288e-08	1.59921e-07	Depleted	0.000865469	0.00163965	DP-DPW
Gramella flava	0.812	4.878	3.22767e-08	1.59975e-07	Enriched	0.00362048	0.00215517	DP-DPW
Flavobacterium columnare	1.287	5.111	3.30986e-08	1.63861e-07	Enriched	0.00472772	0.00202617	DP-DPW
Rhodomicrobium vannielii	0.31	8.165	3.31708e-08	1.6403e-07	Enriched	0.0310649	0.0261759	DP-DPW
Erythrobacter atlanticus	0.613	6.135	3.39074e-08	1.67481e-07	Enriched	0.00827192	0.00564777	DP-DPW
Stella humosa	0.343	10.32	3.41293e-08	1.68384e-07	Enriched	0.139827	0.115175	DP-DPW
Cyclobacterium marinum	1.014	4.603	3.42186e-08	1.68632e-07	Enriched	0.00312702	0.00161783	DP-DPW
Synechocystis sp. CACIAM 05	-0.803	4.868	3.44416e-08	1.69537e-07	Depleted	0.00208081	0.00379499	DP-DPW
Pseudoxanthomonas suwonensis	0.448	9.624	3.54502e-08	1.74304e-07	Enriched	0.0890594	0.0681934	DP-DPW
Arabia massiliensis	-0.341	7.452	3.56093e-08	1.74887e-07	Depleted	0.0151086	0.0199924	DP-DPW
Bradyrhizobium erythrophlei	0.369	11.012	3.70133e-08	1.81575e-07	Enriched	0.227706	0.184147	DP-DPW
Agrobacterium sp. RAC06	0.627	6.68	3.766e-08	1.84538e-07	Enriched	0.0121314	0.00821205	DP-DPW
Thermomonas sp. HDW16	0.58	7.635	3.79441e-08	1.8572e-07	Enriched	0.0232427	0.0162494	DP-DPW
Spirochaeta africana	-0.623	5.831	3.9668e-08	1.93937e-07	Depleted	0.00438325	0.00705511	DP-DPW
Selenomonas sp. oral taxon 920	-0.6	5.718	3.99794e-08	1.95239e-07	Depleted	0.00409073	0.00648053	DP-DPW
Cellvibrio sp. KY-GH-1	1.878	6.307	4.03697e-08	1.96785e-07	Enriched	0.0120667	0.00343796	DP-DPW
Paenibacillus sp. FSL R7-0273	-0.582	5.677	4.03871e-08	1.96785e-07	Depleted	0.00400489	0.00626712	DP-DPW
Chryseobacterium gleum	0.896	4.612	4.10543e-08	1.9981e-07	Enriched	0.00306304	0.00171908	DP-DPW
Thermobispora bispora	-0.334	8.818	4.21836e-08	2.05075e-07	Depleted	0.0390725	0.0514567	DP-DPW
Meiothermus ruber	-0.49	6.809	4.31954e-08	2.09758e-07	Depleted	0.00912221	0.0133904	DP-DPW
Blastomonas fulva	0.391	7.153	4.35455e-08	2.1122e-07	Enriched	0.0157686	0.0125649	DP-DPW
Parasphingopyxis sp. CP4	0.573	6.153	4.363e-08	2.11392e-07	Enriched	0.00828492	0.00582235	DP-DPW
Empedobacter brevis	1.113	4.146	4.7034e-08	2.2763e-07	Enriched	0.00231447	0.0011188	DP-DPW
Pedobacter sp. CJ43	1.269	4.597	4.76458e-08	2.30332e-07	Enriched	0.00328532	0.00142701	DP-DPW
Methyloceanibacter caenitepidi	0.329	7.88	4.79575e-08	2.3158e-07	Enriched	0.0256449	0.0213161	DP-DPW
Rhodopseudomonas palustris	0.39	13.216	4.80762e-08	2.31894e-07	Enriched	1.05596	0.841854	DP-DPW
Sphingorhabdus sp. YGSMI21	0.468	6.711	4.83641e-08	2.33022e-07	Enriched	0.0118638	0.00896428	DP-DPW
Nitrospirillum amazonense	0.321	9.189	4.98561e-08	2.39943e-07	Enriched	0.0633971	0.0530222	DP-DPW
Chelatococcus daeguensis	0.347	8.5	5.42823e-08	2.60954e-07	Enriched	0.039635	0.0325569	DP-DPW
Kyrpidia tusciae	-0.623	5.847	6.28451e-08	3.01782e-07	Depleted	0.00443281	0.00712872	DP-DPW
Hydrogenophaga sp. PBL-H3	0.451	9.138	6.41707e-08	3.07806e-07	Enriched	0.0636009	0.0486044	DP-DPW
Clostridium aceticum	-1.009	3.195	6.42456e-08	3.07823e-07	Depleted	0.00059227	0.0012466	DP-DPW
Rubrobacter indicoceani	-0.49	6.704	6.4602e-08	3.09187e-07	Depleted	0.00848319	0.0124446	DP-DPW
Sinorhizobium fredii	0.335	10.203	6.46996e-08	3.09311e-07	Enriched	0.128636	0.106506	DP-DPW
Ensifer adhaerens	0.38	9.422	6.59445e-08	3.14914e-07	Enriched	0.0758355	0.060891	DP-DPW
Aminipila sp. JN-18	-0.977	3.648	6.7188e-08	3.20498e-07	Depleted	0.000825298	0.00169807	DP-DPW
Flavobacterium sediminis	1.425	4.634	7.00495e-08	3.33779e-07	Enriched	0.00346898	0.0013502	DP-DPW
Brevundimonas sp. GW460-12-10-14-LB2	0.454	6.755	7.06699e-08	3.36364e-07	Enriched	0.0121813	0.00929225	DP-DPW
Nitratifractor salsuginis	-0.586	5.798	7.18722e-08	3.41709e-07	Depleted	0.00434977	0.00682491	DP-DPW
Fibrella sp. ES10-3-2-2	0.627	6.361	7.27561e-08	3.45532e-07	Enriched	0.00971562	0.00658007	DP-DPW
Phenylobacterium zucineum	0.508	10.045	7.40502e-08	3.51291e-07	Enriched	0.121278	0.089069	DP-DPW
Hoeflea phototrophica	0.361	7.269	7.71343e-08	3.6552e-07	Enriched	0.0169352	0.0137776	DP-DPW
Sphingomonas sp. NIC1	0.561	7.911	8.05201e-08	3.8091e-07	Enriched	0.0280249	0.0198436	DP-DPW
Sphaerochaeta pleomorpha	-0.818	4.078	8.05584e-08	3.8091e-07	Depleted	0.00119403	0.00220217	DP-DPW
Adlercreutzia sp. 8CFCBH1	-0.501	6.44	8.11557e-08	3.83314e-07	Depleted	0.00702762	0.0103952	DP-DPW
Sphingobacterium sp. ML3W	1.047	4.184	8.54631e-08	4.03218e-07	Enriched	0.00234469	0.00118565	DP-DPW
Rhizobium sp. CIAT894	0.42	6.987	8.97329e-08	4.22901e-07	Enriched	0.0141719	0.0110654	DP-DPW
Chthonomonas calidirosea	-0.702	5.93	9.09744e-08	4.28284e-07	Depleted	0.00454044	0.00771124	DP-DPW
Oricola sp. MEBiC13590	0.333	7.898	9.27956e-08	4.36382e-07	Enriched	0.0259985	0.0215471	DP-DPW
Luteimonas yindakuii	0.362	8.108	9.43841e-08	4.43369e-07	Enriched	0.030328	0.0246534	DP-DPW
Calothrix sp. NIES-2098	-0.684	5.526	9.53751e-08	4.47537e-07	Depleted	0.0034565	0.00580789	DP-DPW
Clostridium formicaceticum	-0.95	3.416	9.55953e-08	4.48084e-07	Depleted	0.000710128	0.00143521	DP-DPW
Ruminiclostridium sp. MA18	-0.831	3.657	9.81044e-08	4.59346e-07	Depleted	0.000884617	0.00164582	DP-DPW
Candidatus Cloacimonas acidaminovorans	-0.804	4.234	1.00612e-07	4.70574e-07	Depleted	0.00133877	0.00244491	DP-DPW
Sphingobium herbicidovorans	0.441	6.906	1.01239e-07	4.72994e-07	Enriched	0.0134786	0.0103717	DP-DPW
Stenotrophomonas acidaminiphila	0.359	9.238	1.0137e-07	4.73097e-07	Enriched	0.0663302	0.0540468	DP-DPW
Spirosoma radiotolerans	0.742	6.061	1.02303e-07	4.76935e-07	Enriched	0.00812812	0.00508331	DP-DPW
Brevundimonas sp. SGAir0440	0.536	6.861	1.03219e-07	4.80689e-07	Enriched	0.0134223	0.0096745	DP-DPW
Olsenella uli	-0.506	6.21	1.09919e-07	5.11337e-07	Depleted	0.0059833	0.00887671	DP-DPW
Denitrovibrio acetiphilus	-1.1	3.863	1.10267e-07	5.12403e-07	Depleted	0.000905542	0.00203381	DP-DPW
Mucilaginibacter ginsenosidivorax	0.954	5.907	1.124e-07	5.21754e-07	Enriched	0.00768489	0.00414854	DP-DPW
Algoriphagus sp. Y33	1.005	5.182	1.12666e-07	5.22427e-07	Enriched	0.0046826	0.00243997	DP-DPW
Chryseobacterium camelliae	0.769	4.962	1.24128e-07	5.74956e-07	Enriched	0.0037992	0.00232978	DP-DPW
Flavobacterium album	0.88	5.242	1.25445e-07	5.80436e-07	Enriched	0.0047471	0.00269914	DP-DPW
Butyrivibrio fibrisolvens	-0.93	3.43	1.27745e-07	5.90444e-07	Depleted	0.000722958	0.00144172	DP-DPW
Meiothermus taiwanensis	-0.532	6.977	1.29078e-07	5.95969e-07	Depleted	0.0100766	0.0152199	DP-DPW
Solimonas sp. K1W22B-7	0.348	9.591	1.33203e-07	6.14357e-07	Enriched	0.0844561	0.0693388	DP-DPW
Acidovorax cattleyae	0.35	8.169	1.35072e-07	6.22313e-07	Enriched	0.0315128	0.0258266	DP-DPW
Trichormus azollae	-0.882	4.208	1.35372e-07	6.23027e-07	Depleted	0.00127089	0.00244663	DP-DPW
Mucilaginibacter paludis	0.977	5.914	1.36503e-07	6.27564e-07	Enriched	0.00776265	0.0041246	DP-DPW
Chryseobacterium sp. IHB B 17019	1.062	3.91	1.36758e-07	6.28068e-07	Enriched	0.00193874	0.000971121	DP-DPW
Calothrix sp. NIES-3974	-0.729	4.419	1.37927e-07	6.32763e-07	Depleted	0.00157179	0.00272319	DP-DPW
Sphingobium sp. MI1205	0.432	7.291	1.39277e-07	6.38278e-07	Enriched	0.0175579	0.0135975	DP-DPW
Lacrimispora sphenoides	-0.801	4.267	1.40291e-07	6.42242e-07	Depleted	0.00137148	0.00249946	DP-DPW
Bradyrhizobium sp. TM102	0.427	8.11	1.4745e-07	6.73954e-07	Enriched	0.0309632	0.0240407	DP-DPW
Bacteroides xylanisolvens	-1.633	4.921	1.4753e-07	6.73954e-07	Depleted	0.001453	0.00469707	DP-DPW
Sulfuriflexus mobilis	-0.553	6.875	1.48028e-07	6.75516e-07	Depleted	0.00930111	0.0142582	DP-DPW
Synechococcus sp. SynAce01	-0.541	6.76	1.49348e-07	6.80817e-07	Depleted	0.00863516	0.0131298	DP-DPW
Methyloligella sp. GL2	0.281	8.312	1.49859e-07	6.82429e-07	Enriched	0.0340914	0.0293051	DP-DPW
Fischerella sp. NIES-3754	-0.657	5.068	1.51856e-07	6.90795e-07	Depleted	0.00254481	0.00419358	DP-DPW
Sphingobacterium multivorum	1.109	4.077	1.55705e-07	7.07558e-07	Enriched	0.00220307	0.00106831	DP-DPW
Staphylospora marina	-0.549	6.213	1.56547e-07	7.10636e-07	Depleted	0.00588931	0.00900484	DP-DPW
Nostoc sp. TCL26-01	-0.775	4.717	1.597e-07	7.24187e-07	Depleted	0.00189662	0.00339321	DP-DPW
Sulfitobacter pseudonitzschiae	0.312	7.789	1.60092e-07	7.25201e-07	Enriched	0.0239324	0.0201531	DP-DPW
Prosthecochloris sp. HL-130-GSB	-0.739	5.423	1.63418e-07	7.39492e-07	Depleted	0.00314427	0.00548172	DP-DPW
Flammeovirga pectinis	0.936	4.16	1.67655e-07	7.57872e-07	Enriched	0.00224979	0.00122939	DP-DPW
Eubacterium sp. NSJ-61	-1.214	3.181	1.75888e-07	7.94254e-07	Depleted	0.000533409	0.00129738	DP-DPW
Monoglobus pectinilyticus	-1.209	3.177	1.77754e-07	8.01844e-07	Depleted	0.000533684	0.00129246	DP-DPW
Flavobacterium crocinum	2.056	5.554	1.87841e-07	8.4646e-07	Enriched	0.00729776	0.0018367	DP-DPW
Persephonella marina	-0.821	3.924	1.88884e-07	8.50252e-07	Depleted	0.00107045	0.00197712	DP-DPW
Stenotrophomonas sp. SAU14A_NAIMI4_5	0.495	6.81	1.89076e-07	8.50252e-07	Enriched	0.0128029	0.00949424	DP-DPW
Bacillus coagulans	-0.571	5.858	1.90395e-07	8.55291e-07	Depleted	0.00456351	0.00708529	DP-DPW
Nitrosospira lacus	-0.419	6.845	1.90898e-07	8.56659e-07	Depleted	0.00962245	0.013437	DP-DPW
Methylacidiphilum infernorum	-0.656	5.316	2.08863e-07	9.36304e-07	Depleted	0.00302479	0.00498144	DP-DPW
Marivirga tractuosa	1.129	5.089	2.14568e-07	9.60883e-07	Enriched	0.00450941	0.00215518	DP-DPW
Deinococcus metallilatus	-0.319	7.662	2.17204e-07	9.71678e-07	Depleted	0.0176221	0.0229651	DP-DPW
Mucilaginibacter sp. HYN0043	0.851	5.82	2.30802e-07	1.03144e-06	Enriched	0.0070565	0.00408774	DP-DPW
Agrobacterium larrymoorei	0.538	6.555	2.39148e-07	1.06764e-06	Enriched	0.0108569	0.00781337	DP-DPW
Desulfosporosinus meridiei	-0.834	4.218	2.42995e-07	1.08369e-06	Depleted	0.00130643	0.00243711	DP-DPW
Thauera chlorobenzoica	-0.335	9.198	2.45398e-07	1.09218e-06	Depleted	0.0508198	0.0669543	DP-DPW
Synechococcus sp. JA-3-3Ab	-0.494	6.368	2.45404e-07	1.09218e-06	Depleted	0.00670956	0.00987006	DP-DPW
Limosilactobacillus Lactobacillus pontis	-0.704	4.332	2.51542e-07	1.11834e-06	Depleted	0.00149587	0.00254682	DP-DPW
Megasphaera stantonii	-0.627	5.804	2.52897e-07	1.12321e-06	Depleted	0.00429463	0.00692906	DP-DPW
Pedobacter sp. SW-16	1.1	4.979	2.62601e-07	1.16511e-06	Enriched	0.00414905	0.00202269	DP-DPW
Sphingobacterium lactis	0.949	4.896	2.68718e-07	1.19102e-06	Enriched	0.00378527	0.00205087	DP-DPW
Granulicella sp. WH15	-0.28	8.626	2.73286e-07	1.21003e-06	Depleted	0.0349237	0.0442875	DP-DPW
Nitrospira japonica	1.632	10.399	2.82233e-07	1.24836e-06	Enriched	0.199258	0.0672834	DP-DPW
Sphingomonas sp. AE3	0.698	8.326	2.8287e-07	1.2499e-06	Enriched	0.0387686	0.0249745	DP-DPW
Brevundimonas mediterranea	0.344	7.524	2.83873e-07	1.25305e-06	Enriched	0.0201147	0.0165611	DP-DPW
Flavobacterium sp. CJ74	1.134	4.755	2.93892e-07	1.29595e-06	Enriched	0.00357022	0.00170079	DP-DPW
Labilithrix luteola	0.403	11.159	3.03527e-07	1.33707e-06	Enriched	0.254679	0.201139	DP-DPW
Diaphorobacter aerolatus	0.386	8.084	3.12474e-07	1.37507e-06	Enriched	0.030041	0.0240113	DP-DPW
Olivibacter sp. SDN3	0.908	4.761	3.13365e-07	1.37759e-06	Enriched	0.0034111	0.00190053	DP-DPW
Flavobacterium sp. Sr18	1.555	4.725	3.15031e-07	1.38351e-06	Enriched	0.00378372	0.00134595	DP-DPW
Sphingobium fuliginis	0.455	6.679	3.39055e-07	1.4875e-06	Enriched	0.0115581	0.00881323	DP-DPW
Flavobacterium pallidum	1.092	5.269	3.4629e-07	1.5177e-06	Enriched	0.00507197	0.00248913	DP-DPW
Achromobacter ruhlandii	0.809	7.148	3.48432e-07	1.52554e-06	Enriched	0.017619	0.010484	DP-DPW
Elizabethkingia anophelis	0.859	5.033	3.5119e-07	1.53605e-06	Enriched	0.00407926	0.00235086	DP-DPW
Dokdonella koreensis	0.344	9.477	3.54008e-07	1.54681e-06	Enriched	0.0779408	0.0641744	DP-DPW
Woeseia oceani	0.472	7.528	3.55662e-07	1.55247e-06	Enriched	0.0209363	0.0157859	DP-DPW
Bradyrhizobium sp. SG09	0.573	8.328	3.67431e-07	1.60071e-06	Enriched	0.037584	0.0263756	DP-DPW
Rhizobium sp. Kim5	0.571	5.894	3.67455e-07	1.60071e-06	Enriched	0.00691496	0.00486131	DP-DPW
Tissierella Tissierellia sp. JN-28	-0.921	4.023	3.71253e-07	1.61562e-06	Depleted	0.00109877	0.00217302	DP-DPW
Paludisphaera borealis	0.317	10.473	3.79803e-07	1.65117e-06	Enriched	0.154225	0.129313	DP-DPW
Ensifer sojae	0.319	7.785	3.85862e-07	1.67582e-06	Enriched	0.0239276	0.0200364	DP-DPW
Mucilaginibacter gotjawali	0.876	6.124	3.88972e-07	1.68763e-06	Enriched	0.00877748	0.00500477	DP-DPW
Flavobacterium anhuiense	2.993	6.565	3.9087e-07	1.69416e-06	Enriched	0.0162796	0.00214022	DP-DPW
Azospirillum humicireducens	0.272	8.375	4.03377e-07	1.74528e-06	Enriched	0.0355039	0.0307253	DP-DPW
Sphaerochaeta coccoides	-0.692	4.562	4.03473e-07	1.74528e-06	Depleted	0.00176404	0.00297829	DP-DPW
Verrucomicrobium spinosum	0.38	8.595	4.07007e-07	1.75881e-06	Enriched	0.042753	0.0343278	DP-DPW
Hypericibacter adhaerens	0.387	10.41	4.07423e-07	1.75884e-06	Enriched	0.150857	0.120417	DP-DPW
Lysobacter sp. H21R20	0.408	7.055	4.17912e-07	1.80232e-06	Enriched	0.014803	0.0116507	DP-DPW
Sulfuriferula nivalis	-0.649	5.093	4.2048e-07	1.81159e-06	Depleted	0.00259726	0.00425602	DP-DPW
Nostoc sp. C052	-0.805	4.705	4.25093e-07	1.82964e-06	Depleted	0.00185606	0.00339405	DP-DPW
Chondrocystis sp. NIES-4102	-0.748	4.098	4.3772e-07	1.88211e-06	Depleted	0.0012472	0.00218919	DP-DPW
Luteimonas sp. YGD11-2	0.325	8.174	4.42384e-07	1.90027e-06	Enriched	0.0313956	0.0261948	DP-DPW
Alkaliphilus metalliredigens	-0.925	3.48	4.44387e-07	1.90698e-06	Depleted	0.000751331	0.00149062	DP-DPW
Dyadobacter fermentans	0.731	7.133	4.46335e-07	1.91343e-06	Enriched	0.0170781	0.0107663	DP-DPW
Chlorobium limicola	-0.564	5.85	4.50182e-07	1.92801e-06	Depleted	0.00455186	0.00703197	DP-DPW
Comamonas koreensis	0.315	7.729	4.70129e-07	2.01144e-06	Enriched	0.0229818	0.0192961	DP-DPW
Thiolapillus brandeum	-0.467	6.788	4.80156e-07	2.05231e-06	Depleted	0.00907067	0.013095	DP-DPW
Pseudopedobacter saltans	1.197	4.98	5.00809e-07	2.13847e-06	Enriched	0.0042354	0.00193234	DP-DPW
Acetohalobium arabaticum	-0.993	3.345	5.23765e-07	2.23234e-06	Depleted	0.000662137	0.00138038	DP-DPW
Flavobacterium sp. HYN0086	1.889	5.16	5.23827e-07	2.23234e-06	Enriched	0.00541274	0.00152948	DP-DPW
Pseudogulbenkiania sp. NH8B	-0.302	8.82	5.29951e-07	2.25621e-06	Depleted	0.0395923	0.0509647	DP-DPW
Spirosoma montaniterrae	0.521	6.37	5.33353e-07	2.26846e-06	Enriched	0.0094952	0.00691604	DP-DPW
Treponema caldarium	-0.996	5.16	5.39281e-07	2.29141e-06	Depleted	0.00234093	0.00487359	DP-DPW
Luteolibacter sp. G-1-1-1	0.541	8.478	5.44567e-07	2.3116e-06	Enriched	0.0412745	0.0296643	DP-DPW
Phreatobacter cathodiphilus	0.291	9.203	5.49497e-07	2.33023e-06	Enriched	0.0634551	0.0541771	DP-DPW
Rhizobium flavum	0.467	6.262	5.51699e-07	2.33727e-06	Enriched	0.00867595	0.00656077	DP-DPW
Thermomonas brevis	0.349	8.522	5.655e-07	2.3934e-06	Enriched	0.040241	0.0330053	DP-DPW
Singulisphaera acidiphila	0.297	9.735	5.86237e-07	2.47873e-06	Enriched	0.0918687	0.0781284	DP-DPW
Thioalkalivibrio sulfidiphilus	-0.325	9.122	5.9026e-07	2.4933e-06	Depleted	0.0483702	0.0632891	DP-DPW
Acidovorax sp. 16-35-5	0.416	8.879	6.29024e-07	2.65444e-06	Enriched	0.0525851	0.0411831	DP-DPW
Eggerthella lenta	-0.322	7.252	6.42708e-07	2.70954e-06	Depleted	0.0132509	0.0173082	DP-DPW
Paenibacillus sp. Cedars	-0.746	4.648	6.55827e-07	2.76215e-06	Depleted	0.00183018	0.003211	DP-DPW
Prosthecochloris sp. GSB1	-0.478	6.358	6.97969e-07	2.9359e-06	Depleted	0.00670398	0.00975245	DP-DPW
Acetobacterium sp. KB-1	-0.753	4.469	6.98441e-07	2.9359e-06	Depleted	0.00161166	0.0028397	DP-DPW
Polymorphum gilvum	0.316	8.916	7.03379e-07	2.95378e-06	Enriched	0.052421	0.0439726	DP-DPW
Methylocystis rosea	0.385	8.969	7.05044e-07	2.9579e-06	Enriched	0.0555311	0.0443902	DP-DPW
Acetobacterium woodii	-0.759	3.823	7.08973e-07	2.97149e-06	Depleted	0.00102431	0.00181422	DP-DPW
Diaphorobacter sp. HDW4A	0.343	8.222	7.50954e-07	3.14439e-06	Enriched	0.0326409	0.0268878	DP-DPW
Sphaerochaeta globosa	-0.707	4.753	7.85341e-07	3.28519e-06	Depleted	0.00200311	0.00341624	DP-DPW
Olsenella sp. GAM18	-0.47	6.576	7.88577e-07	3.29553e-06	Depleted	0.00782214	0.0113215	DP-DPW
Sphingobacterium psychroaquaticum	1.014	4.373	8.05495e-07	3.36298e-06	Enriched	0.00266003	0.00137741	DP-DPW
Flavobacterium johnsoniae	2.046	6.029	8.17138e-07	3.4083e-06	Enriched	0.0101642	0.00257593	DP-DPW
Nostoc linckia	-0.745	5.096	8.45405e-07	3.52279e-06	Depleted	0.00249907	0.00437308	DP-DPW
Paraburkholderia sprentiae	0.281	8.249	8.57819e-07	3.57107e-06	Enriched	0.0326247	0.0280539	DP-DPW
Paenibacillus sp. CAA11	-0.626	4.887	8.63473e-07	3.59115e-06	Depleted	0.00227391	0.00366681	DP-DPW
Owenweeksia hongkongensis	0.88	4.775	9.19323e-07	3.81975e-06	Enriched	0.00342122	0.00194449	DP-DPW
Stigmatella aurantiaca	-0.311	9.779	9.39843e-07	3.90125e-06	Depleted	0.0767102	0.0994034	DP-DPW
Dyella japonica	0.36	8.252	9.40952e-07	3.9021e-06	Enriched	0.0334822	0.0272604	DP-DPW
Winogradskyella sp. J14-2	1.068	3.614	9.49266e-07	3.9328e-06	Enriched	0.00157329	0.000785106	DP-DPW
Flavobacterium sp. xlx-214	1.212	3.741	9.55544e-07	3.95502e-06	Enriched	0.00177246	0.000799538	DP-DPW
Fluviicola taffensis	1.847	4.961	9.63647e-07	3.98272e-06	Enriched	0.00467608	0.00135912	DP-DPW
Xanthomonas citri	0.369	8.231	9.64082e-07	3.98272e-06	Enriched	0.0331013	0.0267862	DP-DPW
Flavobacterium sp. KBS0721	1.709	5.473	9.65304e-07	3.98396e-06	Enriched	0.00656018	0.00209973	DP-DPW
Nitrospira sp. KM1	0.407	9.024	1.00544e-06	4.14563e-06	Enriched	0.0580179	0.0457311	DP-DPW
Nautilia profundicola	-0.882	3.312	1.02177e-06	4.20896e-06	Depleted	0.000679968	0.00131052	DP-DPW
Xanthomonas cassavae	0.487	6.363	1.0263e-06	4.22356e-06	Enriched	0.00935991	0.00697924	DP-DPW
Aquifex aeolicus	-0.993	3.302	1.03235e-06	4.24444e-06	Depleted	0.000642737	0.00133885	DP-DPW
Rhizobium jaguaris	0.277	7.602	1.0541e-06	4.32973e-06	Enriched	0.0207984	0.0179302	DP-DPW
Mucilaginibacter sp. G2-14	0.795	6.037	1.06356e-06	4.36443e-06	Enriched	0.0080959	0.00487983	DP-DPW
Stenotrophomonas rhizophila	0.356	9.031	1.0681e-06	4.37892e-06	Enriched	0.0574315	0.0468984	DP-DPW
Methylocystis sp. SC2	0.369	8.278	1.06977e-06	4.38159e-06	Enriched	0.0342193	0.0276801	DP-DPW
Synechococcus sp. NIES-970	-0.702	4.557	1.15433e-06	4.72347e-06	Depleted	0.00175077	0.00297815	DP-DPW
Cytobacillus oceanisediminis	-0.762	4.214	1.16559e-06	4.76501e-06	Depleted	0.00134412	0.0023836	DP-DPW
Mesorhizobium sp. NZP2298	0.297	7.729	1.21594e-06	4.96615e-06	Enriched	0.0228587	0.0194371	DP-DPW
Flavobacterium sp. 140616W15	1.6	4.5	1.22598e-06	5.00241e-06	Enriched	0.00325328	0.00112143	DP-DPW
Methylobacterium sp. 17Sr1-43	0.3	8.959	1.2388e-06	5.04997e-06	Enriched	0.0537207	0.045579	DP-DPW
Synechococcus sp. CC9902	-0.671	4.038	1.2442e-06	5.06717e-06	Depleted	0.00123533	0.00205672	DP-DPW
Peribacillus butanolivorans	-0.698	3.992	1.25428e-06	5.10342e-06	Depleted	0.00118305	0.0020078	DP-DPW
Pelodictyon phaeoclathratiforme	-0.617	5.246	1.26349e-06	5.13605e-06	Depleted	0.00292696	0.00469392	DP-DPW
Acidovorax sp. JS42	0.499	7.185	1.28352e-06	5.21257e-06	Enriched	0.0166259	0.0122934	DP-DPW
Methylorubrum extorquens	0.286	9.772	1.29495e-06	5.25405e-06	Enriched	0.0939646	0.0805212	DP-DPW
Pseudomonas sp. DTU12.3	0.509	5.877	1.30742e-06	5.29965e-06	Enriched	0.00671542	0.0049303	DP-DPW
Nostoc sp. NIES-2111	-0.659	4.36	1.33517e-06	5.40706e-06	Depleted	0.00155327	0.00256395	DP-DPW
Agrobacterium rhizogenes	0.458	6.34	1.35492e-06	5.48189e-06	Enriched	0.00914057	0.00695344	DP-DPW
Clostridium estertheticum	-0.879	3.461	1.40192e-06	5.66675e-06	Depleted	0.000755399	0.00145504	DP-DPW
Stenotrophomonas sp. YAU14D1_LEIMI4_1	0.484	6.215	1.43491e-06	5.79469e-06	Enriched	0.00844064	0.00630876	DP-DPW
Paenibacillus sp. URB8-2	-0.554	5.679	1.45091e-06	5.8538e-06	Depleted	0.00405767	0.00622587	DP-DPW
Winogradskyella helgolandensis	0.846	3.691	1.4546e-06	5.86324e-06	Enriched	0.00158205	0.000920235	DP-DPW
Nostoc piscinale	-0.723	4.681	1.51533e-06	6.10232e-06	Depleted	0.00189035	0.00325956	DP-DPW
Phreatobacter stygius	0.31	9.299	1.56757e-06	6.3068e-06	Enriched	0.0681997	0.0574699	DP-DPW
Crinalium epipsammum	-0.702	4.627	1.59281e-06	6.40239e-06	Depleted	0.00183648	0.00312383	DP-DPW
Acidipropionibacterium jensenii	-0.33	7.354	1.59652e-06	6.41131e-06	Depleted	0.0141794	0.0186166	DP-DPW
Cellulophaga sp. L1A9	1.08	3.684	1.67187e-06	6.70767e-06	Enriched	0.00165768	0.000819166	DP-DPW
Spirosoma aerolatum	0.759	6.062	1.67603e-06	6.71813e-06	Enriched	0.00816584	0.00504865	DP-DPW
Clostridium pasteurianum	-0.84	4.15	1.68372e-06	6.73847e-06	Depleted	0.00124317	0.00232896	DP-DPW
Haliscomenobacter hydrossis	1.103	7.09	1.68423e-06	6.73847e-06	Enriched	0.0181035	0.0088242	DP-DPW
Sphingobacterium sp. G1-14	1.227	4.303	1.68954e-06	6.75348e-06	Enriched	0.00264734	0.0011832	DP-DPW
Sphingobium sp. YBL2	0.575	6.449	1.69153e-06	6.75516e-06	Enriched	0.0101877	0.0071404	DP-DPW
Agrobacterium sp. MA01	0.645	6.618	1.72677e-06	6.88953e-06	Enriched	0.0116773	0.00780417	DP-DPW
Alicycliphilus denitrificans	0.309	9.53	1.77144e-06	7.06124e-06	Enriched	0.0799993	0.0674403	DP-DPW
Xanthomonas theicola	0.331	7.563	1.78769e-06	7.11943e-06	Enriched	0.0205839	0.0170954	DP-DPW
Thauera hydrothermalis	-0.354	7.973	1.87889e-06	7.47572e-06	Depleted	0.0215734	0.028795	DP-DPW
Rhizobium leguminosarum	0.29	10.407	1.88207e-06	7.48148e-06	Enriched	0.146127	0.124876	DP-DPW
Paracoccus aminovorans	0.255	7.877	1.8968e-06	7.53311e-06	Enriched	0.0249952	0.021879	DP-DPW
Pseudomonas resinovorans	1.071	8.44	1.90842e-06	7.5723e-06	Enriched	0.0459169	0.022852	DP-DPW
Slackia heliotrinireducens	-0.495	6.162	1.91885e-06	7.60667e-06	Depleted	0.00581007	0.00856016	DP-DPW
Bacillus marisflavi	-0.635	5.299	1.93705e-06	7.6718e-06	Depleted	0.00301323	0.00489556	DP-DPW
Flavobacterium gilvum	2.074	5.598	1.9672e-06	7.78407e-06	Enriched	0.00754759	0.00187177	DP-DPW
Synechococcus sp. LTW-R	-0.517	6.089	2.00799e-06	7.93819e-06	Depleted	0.00547421	0.00818861	DP-DPW
Stenotrophomonas sp. ASS1	0.878	5.886	2.01293e-06	7.95044e-06	Enriched	0.00743679	0.00423126	DP-DPW
Sphingobacterium sp. dk4302	1.034	3.801	2.02885e-06	8.006e-06	Enriched	0.00178435	0.0009119	DP-DPW
Libanicoccus massiliensis	-0.412	6.468	2.09033e-06	8.24107e-06	Depleted	0.00742665	0.0103236	DP-DPW
Paenibacillus sp. RUD330	-0.382	7.173	2.1479e-06	8.46028e-06	Depleted	0.0122531	0.0166882	DP-DPW
Luteibacter pinisoli	0.323	8.32	2.2068e-06	8.68437e-06	Enriched	0.034707	0.0290032	DP-DPW
Thioalkalivibrio nitratireducens	-0.282	8.906	2.24069e-06	8.80971e-06	Depleted	0.0423418	0.0537853	DP-DPW
Deinococcus geothermalis	-0.372	6.964	2.2546e-06	8.84638e-06	Depleted	0.0106453	0.0143873	DP-DPW
Leeuwenhoekiella sp. ZYFB001	0.949	4.243	2.25596e-06	8.84638e-06	Enriched	0.00239235	0.00129567	DP-DPW
Paenibacillus cellulositrophicus	-0.452	6.586	2.25616e-06	8.84638e-06	Depleted	0.0079346	0.0113411	DP-DPW
Pseudomonas fulva	0.392	7.447	2.27153e-06	8.89855e-06	Enriched	0.0193381	0.0154027	DP-DPW
Flagellimonas maritima	0.869	4.014	2.29142e-06	8.96305e-06	Enriched	0.00199812	0.00114361	DP-DPW
Olivibacter sp. LS-1	1.079	5.339	2.29215e-06	8.96305e-06	Enriched	0.00531581	0.00263518	DP-DPW
Azotobacter salinestris	-0.253	7.902	2.29945e-06	8.98346e-06	Depleted	0.0213483	0.026576	DP-DPW
Rhizobium acidisoli	0.455	6.111	2.30655e-06	9.00305e-06	Enriched	0.00778443	0.00593364	DP-DPW
Pontibacter akesuensis	0.508	6.395	2.36294e-06	9.21481e-06	Enriched	0.00963064	0.00707511	DP-DPW
Ethanoligenens harbinense	-0.482	6.359	2.3824e-06	9.28234e-06	Depleted	0.00669823	0.00977275	DP-DPW
Xanthomonas arboricola	0.347	7.072	2.42686e-06	9.44702e-06	Enriched	0.0147037	0.0120831	DP-DPW
Spirosoma sp. BT328	0.732	5.885	2.43671e-06	9.47681e-06	Enriched	0.00716781	0.00451643	DP-DPW
Paenibacillus baekrokdamisoli	-0.597	4.517	2.45881e-06	9.55418e-06	Depleted	0.00177786	0.00281141	DP-DPW
Chryseobacterium aureum	0.833	3.954	2.51071e-06	9.74706e-06	Enriched	0.00189962	0.0011143	DP-DPW
Porphyrobacter sp. HT-58-2	0.387	7.206	2.53179e-06	9.82007e-06	Enriched	0.0163411	0.0130593	DP-DPW
Leptospirillum sp. Group II 'CF-1'	-0.916	4.808	2.59955e-06	1.00693e-05	Depleted	0.00189992	0.00374876	DP-DPW
Comamonas serinivorans	0.307	8.688	2.60071e-06	1.00693e-05	Enriched	0.0445724	0.037651	DP-DPW
Mucilaginibacter sp. 14171R-50	0.93	5.667	2.61472e-06	1.01145e-05	Enriched	0.00646091	0.00354848	DP-DPW
Stenotrophomonas sp. NA06056	0.42	6.547	2.63459e-06	1.01822e-05	Enriched	0.0104377	0.00815086	DP-DPW
Spirosoma sp. I-24	0.75	6.178	2.68389e-06	1.03633e-05	Enriched	0.00883354	0.00549517	DP-DPW
Lysobacter alkalisoli	0.368	8.184	2.68624e-06	1.03633e-05	Enriched	0.0320158	0.0259304	DP-DPW
Bacteroides caecimuris	-0.67	3.932	2.69603e-06	1.03917e-05	Depleted	0.00114768	0.00191009	DP-DPW
Pseudomonas umsongensis	2.24	8.599	2.70004e-06	1.03979e-05	Enriched	0.0623782	0.0137916	DP-DPW
Ciceribacter thiooxidans	0.261	7.976	2.70847e-06	1.04211e-05	Enriched	0.0268407	0.0233929	DP-DPW
Aureitalea sp. RR4-38	0.95	4.278	2.73141e-06	1.05e-05	Enriched	0.00245162	0.00132698	DP-DPW
Synechococcus sp. A15-28	-0.563	5.384	2.74169e-06	1.05301e-05	Depleted	0.00329462	0.00508352	DP-DPW
Acinetobacter lwoffii	-0.678	4.502	2.83277e-06	1.08703e-05	Depleted	0.00170195	0.00284715	DP-DPW
Aquiflexum balticum	0.982	5.419	2.86114e-06	1.09694e-05	Enriched	0.00549809	0.00291322	DP-DPW
Sphingobacterium sp. CZ-2	0.879	4.547	2.91469e-06	1.1154e-05	Enriched	0.00291553	0.00165855	DP-DPW
Bacillus beveridgei	-0.677	4.41	2.91698e-06	1.1154e-05	Depleted	0.00159728	0.00267057	DP-DPW
Acidovorax sp. KKS102	0.597	8.404	2.91727e-06	1.1154e-05	Enriched	0.039841	0.0275091	DP-DPW
Paraburkholderia tropica	0.257	8.643	2.91963e-06	1.1154e-05	Enriched	0.0425796	0.0372142	DP-DPW
Tepidiforma bonchosmolovskayae	-0.377	9.007	2.98766e-06	1.14038e-05	Depleted	0.0437824	0.0593583	DP-DPW
Synechococcus sp. JA-2-3B'a(2-13)	-0.641	5.755	3.01719e-06	1.15064e-05	Depleted	0.00412878	0.0067268	DP-DPW
Phascolarctobacterium faecium	-0.789	4.313	3.05635e-06	1.16454e-05	Depleted	0.00142457	0.00257353	DP-DPW
Dactylococcopsis salina	-0.614	4.281	3.0754e-06	1.17077e-05	Depleted	0.00149851	0.00239743	DP-DPW
Hymenobacter jejuensis	0.394	6.842	3.10521e-06	1.18107e-05	Enriched	0.012711	0.010112	DP-DPW
Bacillus sp. KH172YL63	-0.642	4.344	3.11965e-06	1.18552e-05	Depleted	0.00154765	0.00252587	DP-DPW
Intrasporangium calvum	-0.27	8.037	3.13304e-06	1.18956e-05	Depleted	0.0232924	0.0293471	DP-DPW
Myxococcus xanthus	-0.35	13.132	3.21214e-06	1.21852e-05	Depleted	0.77263	1.02839	DP-DPW
Acidovorax sp. RAC01	0.478	8.338	3.30081e-06	1.25106e-05	Enriched	0.0368109	0.0275933	DP-DPW
Calothrix brevissima	-0.539	5.502	3.30871e-06	1.25296e-05	Depleted	0.00360942	0.00547879	DP-DPW
Runella slithyformis	0.724	6.405	3.3673e-06	1.27403e-05	Enriched	0.010277	0.00650705	DP-DPW
Gloeobacter kilaueensis	-0.282	7.406	3.43853e-06	1.29984e-05	Depleted	0.0149681	0.0190164	DP-DPW
Rhodoferax sediminis	0.34	9.417	3.45126e-06	1.30351e-05	Enriched	0.0746849	0.0616315	DP-DPW
Synechococcus sp. RS9909	-0.519	5.935	3.45952e-06	1.30549e-05	Depleted	0.00491885	0.00735859	DP-DPW
Maribacter cobaltidurans	0.922	4.474	3.54403e-06	1.33621e-05	Enriched	0.00279682	0.0015435	DP-DPW
Acidobacterium capsulatum	-0.262	8.323	3.63839e-06	1.37059e-05	Depleted	0.0284953	0.0356911	DP-DPW
Nitrobacter hamburgensis	0.274	8.32	3.65881e-06	1.37708e-05	Enriched	0.0342024	0.0295411	DP-DPW
Massilia albidiflava	0.276	8.964	3.66453e-06	1.37733e-05	Enriched	0.0534608	0.0461484	DP-DPW
Caballeronia insecticola	0.26	8.211	3.66587e-06	1.37733e-05	Enriched	0.0315563	0.0275311	DP-DPW
Ectothiorhodospira sp. BSL-9	-0.273	7.611	3.68054e-06	1.38164e-05	Depleted	0.0173143	0.021852	DP-DPW
Comamonas sp. NLF-7-7	0.341	8.902	3.74864e-06	1.40598e-05	Enriched	0.0522637	0.0430893	DP-DPW
Flavobacterium alkalisoli	1.386	4.579	3.75638e-06	1.40766e-05	Enriched	0.00331459	0.0013279	DP-DPW
Flavobacterium sp. M31R6	2.112	6.053	3.86024e-06	1.44533e-05	Enriched	0.0104305	0.00251598	DP-DPW
Halocella sp. SP3-1	-0.691	3.731	3.94214e-06	1.47471e-05	Depleted	0.000988632	0.00166916	DP-DPW
Clostridium baratii	-0.87	3.331	3.95093e-06	1.47672e-05	Depleted	0.0006922	0.0013247	DP-DPW
Sphingorhabdus sp. M41	0.426	6.28	3.9719e-06	1.48328e-05	Enriched	0.008682	0.00675057	DP-DPW
Aeromonas sp. WP2-W18-CRE-05	-1.05	5.529	4.06246e-06	1.51579e-05	Depleted	0.00294653	0.00636369	DP-DPW
Chryseobacterium sp. NEB161	0.956	4.22	4.09239e-06	1.52563e-05	Enriched	0.00235671	0.00127048	DP-DPW
Sphingobacterium sp. DR205	1.02	4.785	4.14103e-06	1.54244e-05	Enriched	0.00355803	0.00183614	DP-DPW
Xanthomonas vasicola	0.419	6.591	4.29348e-06	1.59784e-05	Enriched	0.0107528	0.00840639	DP-DPW
Eubacterium limosum	-0.779	5.716	4.34903e-06	1.61712e-05	Depleted	0.00378967	0.00679162	DP-DPW
Paraburkholderia hospita	0.255	8.512	4.39659e-06	1.6334e-05	Enriched	0.0388315	0.0340043	DP-DPW
Rhodococcus sp. H-CA8f	-0.845	4.609	4.47676e-06	1.66175e-05	Depleted	0.0017086	0.00320367	DP-DPW
Runella sp. HYN0085	0.79	6.053	4.48567e-06	1.66363e-05	Enriched	0.00817882	0.00494868	DP-DPW
Austwickia chelonae	-0.436	6.288	4.53736e-06	1.68136e-05	Depleted	0.00649362	0.00917506	DP-DPW
Glycocaulis alkaliphilus	0.327	7.142	4.54625e-06	1.68263e-05	Enriched	0.0153471	0.0127789	DP-DPW
Azoarcus sp. M9-3-2	-0.287	9.418	4.55111e-06	1.68263e-05	Depleted	0.0602816	0.0768017	DP-DPW
Gilvibacter sp. SZ-19	0.789	3.898	4.5525e-06	1.68263e-05	Enriched	0.001807	0.00109424	DP-DPW
Diaphorobacter ruginosibacter	0.328	8.442	4.58314e-06	1.69251e-05	Enriched	0.0378297	0.0314831	DP-DPW
Serratia sp. ATCC 39006	-0.589	4.677	4.61771e-06	1.70382e-05	Depleted	0.00199477	0.0031336	DP-DPW
Xanthomonas hortorum	0.308	7.535	4.66284e-06	1.719e-05	Enriched	0.0200356	0.0169112	DP-DPW
Paenibacillus sp. FSL H7-0357	-0.51	5.467	4.70049e-06	1.7314e-05	Depleted	0.00356617	0.00530699	DP-DPW
Lysobacter maris	0.355	8.532	4.70513e-06	1.73163e-05	Enriched	0.0405996	0.0331661	DP-DPW
Kytococcus sedentarius	-0.364	13.841	4.74656e-06	1.74539e-05	Depleted	1.25627	1.68762	DP-DPW
Bdellovibrio sp. ZAP7	0.744	4.273	4.82748e-06	1.77364e-05	Enriched	0.00232657	0.00145287	DP-DPW
Eggerthella sp. HF-1101	-0.329	7.555	4.99614e-06	1.83404e-05	Depleted	0.0162976	0.0213904	DP-DPW
Scytonema sp. HK-05	-0.539	5.264	5.25016e-06	1.92565e-05	Depleted	0.00306005	0.00464586	DP-DPW
Stenotrophomonas sp. 364	0.367	7.063	5.35745e-06	1.96334e-05	Enriched	0.0147051	0.011914	DP-DPW
Paracoccus sp. Arc7-R13	0.273	7.615	5.37021e-06	1.96634e-05	Enriched	0.020961	0.01813	DP-DPW
Echinicola sp. LN3S3	0.871	5.097	5.40654e-06	1.97797e-05	Enriched	0.00427907	0.00244743	DP-DPW
Chryseobacterium sp. NBC 122	0.841	4.174	5.42001e-06	1.98122e-05	Enriched	0.00222233	0.00129691	DP-DPW
Synechococcus elongatus	-0.531	5.625	5.69491e-06	2.07994e-05	Depleted	0.00394519	0.00595689	DP-DPW
Faecalibaculum rodentium	-0.595	4.876	5.87379e-06	2.14346e-05	Depleted	0.00228558	0.00360615	DP-DPW
Chryseobacterium sp. T16E-39	0.87	3.994	6.05704e-06	2.20823e-05	Enriched	0.00197123	0.00112717	DP-DPW
Mariprofundus aestuarium	-0.544	5.413	6.06152e-06	2.20823e-05	Depleted	0.00338707	0.00516005	DP-DPW
Burkholderia seminalis	0.345	7.174	6.0707e-06	2.20971e-05	Enriched	0.0157813	0.0129766	DP-DPW
Deinococcus soli Cha et al. 2016	-0.292	7.525	6.13813e-06	2.23238e-05	Depleted	0.0161917	0.0207125	DP-DPW
Stenotrophomonas maltophilia	0.339	10.999	6.15877e-06	2.238e-05	Enriched	0.223619	0.184773	DP-DPW
Massilia lutea	0.292	8.85	6.22368e-06	2.2594e-05	Enriched	0.0496756	0.0423769	DP-DPW
Acidithiobacillus ferrivorans	-0.417	6.7	6.22814e-06	2.2594e-05	Depleted	0.00870352	0.0121447	DP-DPW
Lysobacter sp. CW239	0.317	7.971	6.28351e-06	2.27757e-05	Enriched	0.0272013	0.0228248	DP-DPW
Bacteroides caccae	-1.368	4.882	6.30178e-06	2.28228e-05	Depleted	0.0016182	0.00435594	DP-DPW
Leptolyngbya sp. O-77	-0.469	6.28	6.34579e-06	2.29629e-05	Depleted	0.00637349	0.00921419	DP-DPW
Skermanella pratensis	0.284	9.553	6.50729e-06	2.35276e-05	Enriched	0.0806733	0.0692397	DP-DPW
Eggerthella sp. YY7918	-0.563	5.288	6.77367e-06	2.44703e-05	Depleted	0.00308198	0.00475856	DP-DPW
Erysipelatoclostridium [Clostridium] innocuum	-0.57	4.512	7.10165e-06	2.56336e-05	Depleted	0.00179203	0.00278052	DP-DPW
Peptoniphilus ivorii	-0.624	4.841	7.1916e-06	2.59366e-05	Depleted	0.00220282	0.00354902	DP-DPW
Paraburkholderia sp. PGU16	0.249	8.043	7.21699e-06	2.60065e-05	Enriched	0.028001	0.0246146	DP-DPW
Cyclobacterium amurskyense	1.011	4.712	7.23799e-06	2.60524e-05	Enriched	0.00337327	0.00175253	DP-DPW
Maribacter sp. T28	1.239	3.898	7.24431e-06	2.60524e-05	Enriched	0.00199104	0.000881215	DP-DPW
Bacillus glycinifermentans	-0.554	5.091	7.24783e-06	2.60524e-05	Depleted	0.00269817	0.00413977	DP-DPW
Geminocystis herdmanii	-0.586	4.329	7.25502e-06	2.60565e-05	Depleted	0.0015669	0.00245948	DP-DPW
Sphingomonas lacunae	0.411	6.764	7.34694e-06	2.63647e-05	Enriched	0.012101	0.00950937	DP-DPW
Nostoc flagelliforme	-0.571	4.551	7.65791e-06	2.74578e-05	Depleted	0.00184133	0.00285799	DP-DPW
Synechococcus sp. A15-62	-0.572	4.59	7.83644e-06	2.80746e-05	Depleted	0.00189001	0.00293579	DP-DPW
Methylobacillus flagellatus	-0.418	6.783	8.08769e-06	2.89507e-05	Depleted	0.00921821	0.0128552	DP-DPW
Adlercreutzia equolifaciens	-0.403	6.475	8.20697e-06	2.93534e-05	Depleted	0.00748728	0.0103432	DP-DPW
Acidiferrobacter sp. SPIII_3	-0.259	7.816	8.48776e-06	3.03325e-05	Depleted	0.0200614	0.0250894	DP-DPW
Chitinophaga sp. 1303	0.694	6.356	8.80047e-06	3.1424e-05	Enriched	0.00985544	0.00636906	DP-DPW
Thermoanaerobacterium sp. RBIITD	-0.802	3.366	8.92031e-06	3.18256e-05	Depleted	0.000730803	0.00133361	DP-DPW
Hylemonella gracilis	0.483	8.981	8.98308e-06	3.20231e-05	Enriched	0.0575665	0.0430148	DP-DPW
Pedobacter sp. KBS0701	1.023	5.125	9.03696e-06	3.21886e-05	Enriched	0.0045181	0.00232794	DP-DPW
Olsenella umbonata	-0.407	6.577	9.11331e-06	3.24338e-05	Depleted	0.0080269	0.0111242	DP-DPW
Candidatus Methylopumilus universalis	-0.758	4.671	9.32698e-06	3.316e-05	Depleted	0.00185134	0.0032711	DP-DPW
Paenibacillus riograndensis	-0.595	5.632	9.33274e-06	3.316e-05	Depleted	0.00386288	0.00609612	DP-DPW
Bacillus vietnamensis	-0.765	4.065	9.3607e-06	3.3232e-05	Depleted	0.00121026	0.00215017	DP-DPW
Casimicrobium huifangae	0.25	8.608	9.52838e-06	3.37995e-05	Enriched	0.0414435	0.0364025	DP-DPW
Microvirgula aerodenitrificans	-0.273	8.201	9.62416e-06	3.41113e-05	Depleted	0.026071	0.0328937	DP-DPW
Nostoc sp. CENA543	-0.677	4.882	9.68371e-06	3.42941e-05	Depleted	0.00221651	0.0037066	DP-DPW
Peribacillus muralis	-0.717	4.021	9.75217e-06	3.45083e-05	Depleted	0.0011978	0.00205808	DP-DPW
Halioglobus japonicus	0.435	6.791	9.95939e-06	3.52127e-05	Enriched	0.0124191	0.00959657	DP-DPW
Thermobacillus composti	-0.261	7.71	1.01864e-05	3.59857e-05	Depleted	0.018635	0.0233199	DP-DPW
Comamonas thiooxydans	0.402	7.98	1.03881e-05	3.66685e-05	Enriched	0.028066	0.022196	DP-DPW
Nitrobacter winogradskyi	0.265	7.853	1.04666e-05	3.69151e-05	Enriched	0.0246712	0.0214438	DP-DPW
Flavobacterium commune	2.105	5.347	1.05956e-05	3.73398e-05	Enriched	0.00635523	0.0015461	DP-DPW
Brucella intermedia	0.371	6.655	1.07779e-05	3.79512e-05	Enriched	0.0110884	0.00895863	DP-DPW
Flavobacterium branchiophilum	1.106	4.139	1.09964e-05	3.86891e-05	Enriched	0.00229896	0.00111654	DP-DPW
Ornithobacterium rhinotracheale	0.569	4.506	1.1143e-05	3.91728e-05	Enriched	0.00262102	0.00184599	DP-DPW
Acidovorax sp. JMULE5	1.02	8.595	1.14614e-05	4.02594e-05	Enriched	0.0505602	0.0260517	DP-DPW
Rhizobium indicum	0.391	6.514	1.18362e-05	4.15422e-05	Enriched	0.0101111	0.0080608	DP-DPW
Leptospira borgpetersenii	-0.765	3.69	1.18961e-05	4.17184e-05	Depleted	0.000930721	0.00165308	DP-DPW
Brevundimonas sp. DS20	0.374	6.981	1.20897e-05	4.23631e-05	Enriched	0.013923	0.0112276	DP-DPW
Pedobacter ginsengisoli	1.569	5.357	1.22099e-05	4.27494e-05	Enriched	0.00591135	0.00208499	DP-DPW
Brevibacterium sp. JNUCC-42	-0.745	4.235	1.22388e-05	4.2816e-05	Depleted	0.00137354	0.00240599	DP-DPW
Turneriella parva	0.53	6.243	1.24034e-05	4.33567e-05	Enriched	0.00871624	0.00630644	DP-DPW
Limnohabitans sp. 63ED37-2	0.363	7.309	1.25843e-05	4.39535e-05	Enriched	0.0174201	0.0141465	DP-DPW
Agromyces flavus	0.252	8.082	1.26653e-05	4.42006e-05	Enriched	0.0287911	0.025258	DP-DPW
Rufibacter tibetensis	0.685	5.857	1.30533e-05	4.5518e-05	Enriched	0.00694683	0.00452051	DP-DPW
Flavobacterium psychrophilum	1.053	4.325	1.356e-05	4.72467e-05	Enriched	0.00259178	0.00130445	DP-DPW
Stenotrophomonas sp. 169	0.37	7.238	1.3588e-05	4.73061e-05	Enriched	0.0166129	0.0134267	DP-DPW
Indioceanicola profundi	0.262	8.742	1.36504e-05	4.7485e-05	Enriched	0.0456552	0.0397678	DP-DPW
Flavobacterium faecale	1.19	4.253	1.3666e-05	4.74969e-05	Enriched	0.00253519	0.00116203	DP-DPW
Brevibacillus laterosporus	-0.453	5.805	1.36783e-05	4.74969e-05	Depleted	0.00461307	0.0065973	DP-DPW
Sphingorhabdus sp. SMR4y	0.421	6.414	1.36869e-05	4.74969e-05	Enriched	0.00951903	0.00743032	DP-DPW
Akkermansia muciniphila	-0.382	6.736	1.37016e-05	4.74995e-05	Depleted	0.00905053	0.0123254	DP-DPW
Minicystis rosea	0.282	11.632	1.37096e-05	4.74995e-05	Enriched	0.340783	0.292866	DP-DPW
Brevundimonas sp. Bb-A	0.387	6.81	1.38278e-05	4.78704e-05	Enriched	0.0124102	0.00991676	DP-DPW
Bacteroides uniformis	-1.036	4.881	1.39033e-05	4.80934e-05	Depleted	0.00189172	0.00406571	DP-DPW
Confluentimicrobium sp. EMB200-NS6	0.239	7.769	1.40236e-05	4.84708e-05	Enriched	0.0230764	0.0204281	DP-DPW
Mariprofundus ferrinatatus	-0.504	5.754	1.40647e-05	4.85738e-05	Depleted	0.00436256	0.00646439	DP-DPW
Parabacteroides distasonis	-1.034	6.062	1.41107e-05	4.86936e-05	Depleted	0.00429519	0.0091761	DP-DPW
Flammeovirga sp. MY04	0.735	4.331	1.4227e-05	4.90558e-05	Enriched	0.00241754	0.00151945	DP-DPW
Stenotrophomonas sp. ZAC14D2_NAIMI4_7	0.424	6.443	1.44676e-05	4.98189e-05	Enriched	0.00972328	0.00757555	DP-DPW
Pedobacter sp. PACM 27299	1.019	5.042	1.44714e-05	4.98189e-05	Enriched	0.00426006	0.00219894	DP-DPW
Anaerolinea sp. 'rifampicinis'	-0.32	7.539	1.45252e-05	4.99642e-05	Depleted	0.0161812	0.0211025	DP-DPW
Lysobacter sp. II4	0.421	8.763	1.4671e-05	5.04256e-05	Enriched	0.0485925	0.0379356	DP-DPW
Methylocella tundrae	0.25	7.891	1.5447e-05	5.3027e-05	Enriched	0.025201	0.0221316	DP-DPW
Caloranaerobacter azorensis	-0.669	3.496	1.54524e-05	5.3027e-05	Depleted	0.000846649	0.00140745	DP-DPW
Pontibacter korlensis	0.692	5.537	1.55801e-05	5.34227e-05	Enriched	0.0055662	0.00360472	DP-DPW
Nostoc edaphicum	-0.599	4.88	1.57637e-05	5.40096e-05	Depleted	0.00228554	0.0036193	DP-DPW
Flavobacterium crassostreae	1.219	3.815	1.58151e-05	5.41426e-05	Enriched	0.00187127	0.00084016	DP-DPW
Xanthomonas vesicatoria	0.387	7.032	1.58518e-05	5.42252e-05	Enriched	0.014471	0.0115675	DP-DPW
Oscillatoria nigro-viridis	-0.466	5.823	1.59942e-05	5.46688e-05	Depleted	0.00464689	0.00670612	DP-DPW
Acidipropionibacterium acidipropionici	-0.278	7.588	1.64534e-05	5.6194e-05	Depleted	0.0170074	0.0215461	DP-DPW
Algoriphagus sanaruensis	0.844	4.989	1.65013e-05	5.6313e-05	Enriched	0.00394285	0.00229839	DP-DPW
Dialister pneumosintes	-0.661	4.757	1.65427e-05	5.64099e-05	Depleted	0.0020465	0.00337958	DP-DPW
Azospirillum lipoferum	0.266	9.553	1.65808e-05	5.6495e-05	Enriched	0.0802365	0.0697303	DP-DPW
Spirosoma sp. KUDC1026	0.522	6.241	1.69392e-05	5.76706e-05	Enriched	0.0086835	0.00631918	DP-DPW
Roseivirga pacifica	0.943	5.065	1.70141e-05	5.78802e-05	Enriched	0.00425615	0.00231499	DP-DPW
Candidatus Nucleicultrix amoebiphila	-0.65	4.357	1.70917e-05	5.80985e-05	Depleted	0.00155642	0.00255291	DP-DPW
Clostridium beijerinckii	-1.651	5.504	1.75004e-05	5.94408e-05	Depleted	0.00214838	0.00709998	DP-DPW
Cellvibrio sp. KY-YJ-3	1.045	5.852	1.78557e-05	6.05624e-05	Enriched	0.00754521	0.00382334	DP-DPW
Xanthomonas phaseoli	0.712	5.399	1.78587e-05	6.05624e-05	Enriched	0.0050838	0.00324899	DP-DPW
Rhodoferax sp. BAB1	-0.808	11.022	1.84996e-05	6.26868e-05	Depleted	0.147936	0.270031	DP-DPW
Heliorestis convoluta	-0.705	4.035	1.87855e-05	6.36055e-05	Depleted	0.00121613	0.00207332	DP-DPW
Azospirillum thiophilum	0.271	9.031	1.89425e-05	6.40867e-05	Enriched	0.055963	0.0484481	DP-DPW
Candidatus Protochlamydia naegleriophila	0.604	4.612	1.91329e-05	6.46804e-05	Enriched	0.00284841	0.00195748	DP-DPW
Cloacibacterium normanense	0.873	3.846	1.91538e-05	6.47002e-05	Enriched	0.00177672	0.00101517	DP-DPW
Rhodoferax saidenbachensis	0.451	7.905	1.96631e-05	6.63688e-05	Enriched	0.0270355	0.0206593	DP-DPW
Rhizobium pusense	0.371	6.72	1.9761e-05	6.66334e-05	Enriched	0.011603	0.00937429	DP-DPW
Maricaulis maris	0.334	7.068	1.97724e-05	6.66334e-05	Enriched	0.0146105	0.0121043	DP-DPW
Acidihalobacter aeolianus	-0.271	8.398	2.09954e-05	7.06996e-05	Depleted	0.0299133	0.0376815	DP-DPW
Sphingobacterium mizutaii	0.949	4.285	2.10774e-05	7.09206e-05	Enriched	0.00246242	0.00133404	DP-DPW
Chryseobacterium sp. 7-3A	0.946	3.829	2.15909e-05	7.25917e-05	Enriched	0.00178482	0.000968303	DP-DPW
Methylobacterium durans	0.251	8.97	2.18287e-05	7.33341e-05	Enriched	0.0533215	0.0467957	DP-DPW
Nostoc sphaeroides	-0.619	5.217	2.23162e-05	7.49139e-05	Depleted	0.00286536	0.0045943	DP-DPW
Polaromonas naphthalenivorans	0.371	8.76	2.24031e-05	7.51469e-05	Enriched	0.0477951	0.0386112	DP-DPW
Bacillus cellulosilyticus	-0.742	3.515	2.24353e-05	7.51965e-05	Depleted	0.00083217	0.00145638	DP-DPW
Massilia flava	0.266	9.314	2.26034e-05	7.57011e-05	Enriched	0.0679725	0.0590462	DP-DPW
Thermomonas sp. XSG	0.304	8.224	2.2726e-05	7.6053e-05	Enriched	0.0322775	0.0273134	DP-DPW
Pulveribacter suum	0.288	8.481	2.29216e-05	7.66479e-05	Enriched	0.0384108	0.032865	DP-DPW
Gloeocapsa sp. PCC 7428	-0.587	4.541	2.35933e-05	7.88329e-05	Depleted	0.00181566	0.00285188	DP-DPW
Porphyrobacter sp. CACIAM 03H1	0.294	8.135	2.36179e-05	7.88543e-05	Enriched	0.0302695	0.0257868	DP-DPW
Dolichospermum compactum	-0.62	4.673	2.3774e-05	7.9314e-05	Depleted	0.0019634	0.00315421	DP-DPW
Pontibacter sp. SGAir0037	0.81	5.835	2.40628e-05	8.02156e-05	Enriched	0.00705784	0.00420768	DP-DPW
Acidisarcina polymorpha	-0.248	7.706	2.4213e-05	8.0654e-05	Depleted	0.0186789	0.0231678	DP-DPW
Alistipes shahii	-0.373	6.793	2.43099e-05	8.09144e-05	Depleted	0.00944644	0.0127915	DP-DPW
Pseudomonas asiatica	0.905	4.62	2.44753e-05	8.1402e-05	Enriched	0.00308741	0.0017245	DP-DPW
Pseudopropionibacterium propionicum	-0.289	7.133	2.45977e-05	8.17462e-05	Depleted	0.0123561	0.0157728	DP-DPW
Bacteroides sp. M10	-0.665	4.018	2.4625e-05	8.17739e-05	Depleted	0.00122074	0.00202494	DP-DPW
Chamaesiphon minutus	-0.481	5.437	2.46626e-05	8.18358e-05	Depleted	0.00353118	0.00515249	DP-DPW
Paenibacillus lautus	-0.506	5.342	2.48805e-05	8.24955e-05	Depleted	0.00327409	0.00485865	DP-DPW
Anabaena sp. YBS01	12.083	4.7	2.52254e-05	8.35749e-05	Enriched	0.00493415	0	DP-DPW
Gramella salexigens	0.783	3.945	2.56595e-05	8.49479e-05	Enriched	0.00186409	0.00113219	DP-DPW
Paracoccus zhejiangensis	0.239	7.88	2.57111e-05	8.50535e-05	Enriched	0.0249285	0.0220741	DP-DPW
Aquimarina sp. AD1	0.95	3.57	2.58796e-05	8.55455e-05	Enriched	0.00148575	0.000804649	DP-DPW
Cohnella abietis	-0.577	4.081	2.60817e-05	8.61474e-05	Depleted	0.00132286	0.00206422	DP-DPW
Phaeobacter gallaeciensis	0.241	7.606	2.64095e-05	8.71636e-05	Enriched	0.0206273	0.0182341	DP-DPW
Caproiciproducens sp. 7D4C2	-0.544	5.697	2.64826e-05	8.73082e-05	Depleted	0.00412768	0.00628722	DP-DPW
Synechococcus sp. CC9605	-0.549	4.43	2.64938e-05	8.73082e-05	Depleted	0.00170623	0.00260856	DP-DPW
Methylobacterium phyllosphaerae	0.281	7.827	2.66124e-05	8.76322e-05	Enriched	0.0243486	0.0209347	DP-DPW
Tardiphaga sp. vice278	0.33	7.42	2.66618e-05	8.77279e-05	Enriched	0.0186294	0.0154841	DP-DPW
Pseudomonas sp. DY-1	1.079	7.778	2.67923e-05	8.80902e-05	Enriched	0.0290388	0.0143662	DP-DPW
Polaromonas sp. JS666	0.365	9.068	2.68668e-05	8.82678e-05	Enriched	0.0590788	0.0479317	DP-DPW
Pseudoxanthomonas spadix	0.272	7.984	2.71221e-05	8.90387e-05	Enriched	0.0270558	0.0234199	DP-DPW
Paenibacillus sp. 32O-W	-0.339	6.868	2.76809e-05	9.08041e-05	Depleted	0.010085	0.013333	DP-DPW
Maritalea myrionectae	0.486	5.598	2.79148e-05	9.15021e-05	Enriched	0.0054948	0.00410186	DP-DPW
Sphingobacterium hotanense	1.105	4.303	2.79646e-05	9.15957e-05	Enriched	0.0025807	0.00125609	DP-DPW
Xanthomonas cucurbitae	0.396	6.693	2.90644e-05	9.51257e-05	Enriched	0.0114686	0.00911167	DP-DPW
Mesorhizobium sp. WSM1497	0.433	6.395	2.92613e-05	9.56978e-05	Enriched	0.00942923	0.00730163	DP-DPW
Chryseobacterium sp. JV274	0.746	3.99	2.9829e-05	9.74805e-05	Enriched	0.00190783	0.00118931	DP-DPW
Pseudomonas sp. S1-A32-2	1.167	8.062	2.98559e-05	9.74948e-05	Enriched	0.0360588	0.0167747	DP-DPW
Nitratiruptor sp. SB155-2	-0.67	3.386	3.0398e-05	9.91773e-05	Depleted	0.000783671	0.00130333	DP-DPW
Snodgrassella alvi	-0.74	3.716	3.04171e-05	9.91773e-05	Depleted	0.000957758	0.00167449	DP-DPW
Draconibacterium orientale	-0.659	5.812	3.05493e-05	9.95331e-05	Depleted	0.0042571	0.0070324	DP-DPW
Paraburkholderia sp. DHF22	0.242	8.713	3.06222e-05	9.96953e-05	Enriched	0.0444495	0.0392585	DP-DPW
Cohnella candidum	-0.321	7.042	3.10238e-05	0.00010092	Depleted	0.0114559	0.0149443	DP-DPW
Spirosoma sp. CJU-R4	0.399	6.824	3.10452e-05	0.00010092	Enriched	0.0125727	0.00996185	DP-DPW
Altererythrobacter ishigakiensis	0.518	5.716	3.17777e-05	0.000103224	Enriched	0.00602126	0.00439254	DP-DPW
Tardiphaga sp. vice154	0.567	7.403	3.24032e-05	0.000105176	Enriched	0.0197374	0.0138997	DP-DPW
Kosakonia sp. CCTCC M2018092	0.584	4.92	3.26921e-05	0.000106034	Enriched	0.00351561	0.00245035	DP-DPW
Lentibacillus amyloliquefaciens	-0.707	3.646	3.30184e-05	0.000107012	Depleted	0.000925273	0.00157949	DP-DPW
Synechococcus lividus	-0.55	4.618	3.36106e-05	0.00010885	Depleted	0.00194417	0.00297524	DP-DPW
Chromobacterium paludis	-0.226	7.808	3.45483e-05	0.000111803	Depleted	0.0202083	0.0246865	DP-DPW
Alkalilimnicola ehrlichii	-0.24	8.454	3.46813e-05	0.000112149	Depleted	0.0314455	0.0388037	DP-DPW
Methylobacterium mesophilicum	0.254	8.721	3.47661e-05	0.000112339	Enriched	0.0448903	0.039333	DP-DPW
Dolichospermum flos-aquae	-0.813	4.674	3.5512e-05	0.000114664	Depleted	0.00181051	0.00332153	DP-DPW
Lysobacter sp. H21R4	0.33	7.136	3.6258e-05	0.000116985	Enriched	0.0152999	0.0127191	DP-DPW
Glaciecola amylolytica	1.886	5.32	3.66451e-05	0.000118145	Enriched	0.00605319	0.00171117	DP-DPW
Hymenobacter sp. HDW8	0.473	6.411	3.68521e-05	0.000118724	Enriched	0.00964091	0.00725915	DP-DPW
Deinococcus ficus	-0.259	7.821	3.78445e-05	0.000121831	Depleted	0.0201346	0.0251735	DP-DPW
Burkholderia contaminans	0.226	8.339	3.79008e-05	0.000121921	Enriched	0.0341251	0.0304779	DP-DPW
Celeribacter marinus	0.487	5.244	3.81403e-05	0.0001226	Enriched	0.00429426	0.00320109	DP-DPW
Bacteroides thetaiotaomicron	-1.132	5.731	3.9248e-05	0.000126067	Depleted	0.00326335	0.00746184	DP-DPW
Methylobacterium aquaticum	0.27	9.257	3.98441e-05	0.000127886	Enriched	0.0654233	0.0566921	DP-DPW
Kineobactrum sp. M2	0.262	7.789	4.08014e-05	0.000130862	Enriched	0.0235652	0.020531	DP-DPW
Burkholderia anthina	0.337	6.896	4.1148e-05	0.000131875	Enriched	0.0129745	0.0107286	DP-DPW
Thermoanaerobacterium thermosaccharolyticum	-0.837	4.002	4.21065e-05	0.000134847	Depleted	0.00112367	0.00209898	DP-DPW
Azoarcus sp. CIB	-0.252	9.81	4.2381e-05	0.000135625	Depleted	0.0801826	0.0997099	DP-DPW
Hyphomonas sp. CACIAM 19H1	0.301	7.365	4.25103e-05	0.000135938	Enriched	0.0177787	0.0150744	DP-DPW
Echinicola rosea	0.756	5.301	4.28338e-05	0.000136871	Enriched	0.00479914	0.00297402	DP-DPW
Tistrella mobilis	0.242	9.168	4.49859e-05	0.000143642	Enriched	0.0609806	0.0538611	DP-DPW
Galbibacter sp. BG1	1.064	3.987	4.55657e-05	0.000145386	Enriched	0.00204767	0.00102426	DP-DPW
Flavobacterium indicum	0.975	4.582	4.58794e-05	0.000146279	Enriched	0.00305217	0.00162368	DP-DPW
Methylosinus sp. C49	0.315	8.575	4.61363e-05	0.000146989	Enriched	0.0413292	0.0346914	DP-DPW
Nibribacter sp. BT10	0.541	5.995	4.61798e-05	0.000147019	Enriched	0.00735795	0.00528435	DP-DPW
Xanthomonas fragariae	0.409	6.194	4.62585e-05	0.000147161	Enriched	0.00814108	0.00640489	DP-DPW
Rufibacter sp. DG15C	0.567	5.979	4.64618e-05	0.000147699	Enriched	0.00732665	0.00516874	DP-DPW
Defluviicoccus vanus	-0.267	8.689	4.71884e-05	0.000149899	Depleted	0.0366416	0.0460654	DP-DPW
Bacillus infantis	-0.677	4.616	4.88366e-05	0.00015502	Depleted	0.00184243	0.00308406	DP-DPW
Pseudomonas alcaligenes	0.657	7.972	4.99487e-05	0.000158434	Enriched	0.0299909	0.0198702	DP-DPW
Candidatus Saccharimonas aalborgensis	1.022	3.94	5.0799e-05	0.000161013	Enriched	0.00196242	0.0010109	DP-DPW
Nakamurella multipartita	0.333	8.274	5.10214e-05	0.000161599	Enriched	0.033734	0.027996	DP-DPW
Rhodanobacter denitrificans	0.281	8.98	5.15226e-05	0.000163067	Enriched	0.0541597	0.0465854	DP-DPW
Neobacillus mesonae	-0.707	4.029	5.38756e-05	0.000170389	Depleted	0.00120999	0.00206573	DP-DPW
Geminocystis sp. NIES-3709	-0.666	3.778	5.51405e-05	0.000174262	Depleted	0.00103183	0.00171271	DP-DPW
Burkholderia metallica	0.306	7.09	5.56887e-05	0.000175865	Enriched	0.0147034	0.0124249	DP-DPW
Pseudomonas alkylphenolica	0.991	7.355	5.69425e-05	0.000179565	Enriched	0.0212286	0.011167	DP-DPW
Monaibacterium sp. ALG8	0.307	6.974	5.69433e-05	0.000179565	Enriched	0.0135691	0.0114589	DP-DPW
Phyllobacterium sp. 628	0.387	6.446	5.75335e-05	0.000181293	Enriched	0.00963598	0.00769533	DP-DPW
Paenibacillus kribbensis	-0.508	4.472	5.86504e-05	0.000184678	Depleted	0.00178577	0.00265493	DP-DPW
Sediminicola sp. YIK13	0.936	3.993	6.02731e-05	0.000189649	Enriched	0.00200013	0.00109344	DP-DPW
Kordia antarctica	0.819	4.24	6.18346e-05	0.000194421	Enriched	0.00231584	0.00137351	DP-DPW
Melaminivora sp. SC2-9	0.317	8.812	6.25763e-05	0.000196592	Enriched	0.0487392	0.0408755	DP-DPW
Capnocytophaga canimorsus	0.728	4.23	6.26162e-05	0.000196592	Enriched	0.00224907	0.00142028	DP-DPW
Methylobacterium sp. C1	0.266	8.508	6.31189e-05	0.000198026	Enriched	0.0388677	0.0337622	DP-DPW
Beijerinckia indica	0.308	6.972	6.32058e-05	0.000198155	Enriched	0.0135627	0.0114505	DP-DPW
Streptococcus sanguinis	-0.547	4.084	6.39158e-05	0.000200117	Depleted	0.00134226	0.00204978	DP-DPW
Sandaracinobacter sp. M6	0.221	8.145	6.39245e-05	0.000200117	Enriched	0.0297775	0.0266948	DP-DPW
Burkholderia sp. THE68	0.225	8.576	6.85199e-05	0.000214348	Enriched	0.0402226	0.0359608	DP-DPW
Bacillus pumilus	-0.553	4.555	6.88755e-05	0.000215305	Depleted	0.00185876	0.0028522	DP-DPW
Paenibacillus sp. JNUCC-32	-0.534	5.247	6.90527e-05	0.000215702	Depleted	0.00303064	0.00458608	DP-DPW
Isosphaera pallida	0.221	8.253	7.04101e-05	0.000219783	Enriched	0.0321019	0.028761	DP-DPW
Aeromonas veronii	-0.216	8.626	7.06319e-05	0.000220317	Depleted	0.0357585	0.0434039	DP-DPW
Murdochiella vaginalis	-0.652	4.351	7.1934e-05	0.000224216	Depleted	0.00154914	0.00254418	DP-DPW
Burkholderia sp. Bp7605	0.228	8.038	7.27395e-05	0.000226418	Enriched	0.0277146	0.0247243	DP-DPW
Synechococcus sp. HK01-R	-0.46	5.465	7.27453e-05	0.000226418	Depleted	0.00363091	0.0052198	DP-DPW
Winogradskyella schleiferi	0.931	3.821	7.33788e-05	0.000228225	Enriched	0.00176961	0.000971195	DP-DPW
Bacillus gobiensis	-0.638	3.631	7.40479e-05	0.00023014	Depleted	0.000942514	0.00153191	DP-DPW
Massilia putida	0.234	9.467	7.48673e-05	0.00023252	Enriched	0.0747977	0.0664264	DP-DPW
Corynebacterium aurimucosum	-0.392	11.793	7.6055e-05	0.000236038	Depleted	0.300452	0.411911	DP-DPW
Corynebacterium urealyticum	-0.359	7.241	7.64736e-05	0.000237167	Depleted	0.0129676	0.0173606	DP-DPW
Selenomonas sp. oral taxon 126	-0.448	6	7.66564e-05	0.000237563	Depleted	0.00529302	0.00754502	DP-DPW
Janthinobacterium sp. B9-8	-0.621	5.297	7.71312e-05	0.000238863	Depleted	0.00302669	0.00486366	DP-DPW
Leptolyngbya boryana	-0.545	5.2	7.77896e-05	0.000240729	Depleted	0.00292074	0.00445202	DP-DPW
Serpentinomonas raichei	0.264	8.297	7.80237e-05	0.000241281	Enriched	0.0335325	0.0291848	DP-DPW
Ndongobacter massiliensis	-0.503	4.722	7.8322e-05	0.00024203	Depleted	0.00213091	0.00315476	DP-DPW
Geobacillus stearothermophilus	-0.424	5.793	8.01163e-05	0.000247398	Depleted	0.00462483	0.00648387	DP-DPW
Costertonia aggregata	0.725	4.001	8.02051e-05	0.000247495	Enriched	0.00191277	0.00121036	DP-DPW
Thioclava nitratireducens	0.242	7.614	8.05188e-05	0.000248285	Enriched	0.02074	0.0183192	DP-DPW
Cryptobacterium curtum	-0.754	3.57	8.15549e-05	0.000251301	Depleted	0.000860969	0.00151886	DP-DPW
Spirosoma pollinicola	0.672	6.023	8.16767e-05	0.000251497	Enriched	0.00776773	0.00510248	DP-DPW
Sinorhizobium sp. CCBAU 05631	0.38	6.06	8.1835e-05	0.000251805	Enriched	0.00735227	0.00590338	DP-DPW
Stenotrophomonas sp. SXG-1	0.533	5.549	8.26083e-05	0.000253825	Enriched	0.00538123	0.00388818	DP-DPW
Halioglobus pacificus	0.323	7.146	8.26093e-05	0.000253825	Enriched	0.0153703	0.0128421	DP-DPW
Oxynema sp. AP17	-0.398	5.993	8.37078e-05	0.000257018	Depleted	0.0053687	0.00738986	DP-DPW
Nitrosospira multiformis	-0.333	6.737	8.43668e-05	0.0002587	Depleted	0.00922718	0.0121502	DP-DPW
Riemerella anatipestifer	0.617	4.021	8.43757e-05	0.0002587	Enriched	0.0018869	0.00128471	DP-DPW
Chryseobacterium sp. G0186	0.726	3.72	8.52099e-05	0.000261073	Enriched	0.00156863	0.000992304	DP-DPW
Thauera aromatica	-0.237	9.019	8.64772e-05	0.000264768	Depleted	0.0465998	0.0573538	DP-DPW
Acidothermus cellulolyticus	-0.354	6.6	8.75609e-05	0.000267895	Depleted	0.00832612	0.0111186	DP-DPW
Rhodanobacter glycinis	0.264	8.109	8.82342e-05	0.000269764	Enriched	0.0294385	0.0256217	DP-DPW
Azoarcus communis	-0.241	9.164	8.97295e-05	0.000274142	Depleted	0.0514189	0.0634607	DP-DPW
Olsenella sp. oral taxon 807	-0.442	5.661	8.99663e-05	0.000274671	Depleted	0.00419205	0.00594775	DP-DPW
Pseudomonas fluorescens	0.261	10.034	9.02367e-05	0.000275302	Enriched	0.111807	0.0975066	DP-DPW
Thauera humireducens	-0.259	9.214	9.07341e-05	0.000276624	Depleted	0.0528746	0.0660999	DP-DPW
Bradyrhizobium ottawaense	0.291	9.285	9.09827e-05	0.000277186	Enriched	0.0671234	0.0572604	DP-DPW
Rhodospirillum centenum	0.238	9.283	9.1578e-05	0.000278803	Enriched	0.0659336	0.0584113	DP-DPW
Acidovorax carolinensis	0.366	8.783	9.21606e-05	0.000280379	Enriched	0.0484951	0.0393062	DP-DPW
Edaphobacter sp. 12200R-103	-0.228	7.748	9.35014e-05	0.000284257	Depleted	0.019356	0.0236851	DP-DPW
Thermodesulfobium acidiphilum	-0.852	3.415	9.43386e-05	0.000286601	Depleted	0.000740668	0.00139884	DP-DPW
Chryseobacterium sp. 6424	0.732	4.39	9.5747e-05	0.000290675	Enriched	0.00251774	0.00158573	DP-DPW
Xanthomonas sp. SS	0.333	6.785	9.61373e-05	0.000291597	Enriched	0.0119999	0.00995256	DP-DPW
Nostoc sp. ATCC 53789	-0.599	4.496	9.62316e-05	0.000291597	Depleted	0.00174969	0.00277013	DP-DPW
Actinomyces israelii	-0.488	5.208	9.62533e-05	0.000291597	Depleted	0.00300573	0.00440172	DP-DPW
Azospirillum ramasamyi	0.224	8.54	0.000100616	0.000304598	Enriched	0.0392126	0.0350628	DP-DPW
Pseudomonas sp. K2W31S-8	0.641	8.26	0.000102045	0.00030871	Enriched	0.0364748	0.024457	DP-DPW
Candidatus Phaeomarinobacter ectocarpi	0.342	6.69	0.00010347	0.0003128	Enriched	0.0112613	0.00928125	DP-DPW
Chryseobacterium indoltheticum	0.8	4.178	0.000105387	0.000318373	Enriched	0.00220579	0.00132562	DP-DPW
Paenibacillus rhizovicinus	-0.349	6.635	0.000108276	0.000326871	Depleted	0.00854829	0.0113776	DP-DPW
Corynebacterium callunae	-0.72	3.285	0.000109438	0.00033015	Depleted	0.000714584	0.00122939	DP-DPW
Clostridium tetani	-0.853	3.646	0.000109529	0.000330192	Depleted	0.000870628	0.00164439	DP-DPW
Nonlabens sp. MJ115	0.87	3.69	0.000110754	0.000333652	Enriched	0.00158934	0.000909345	DP-DPW
Planomicrobium glaciei	-0.532	4.882	0.000111763	0.000336457	Depleted	0.00235392	0.00355847	DP-DPW
Tepidanaerobacter acetatoxydans	-0.704	3.827	0.000112619	0.0003388	Depleted	0.00105183	0.00179372	DP-DPW
Citrobacter koseri	-2.278	6.257	0.000113681	0.000341756	Depleted	0.00256655	0.0131012	DP-DPW
Algibacter sp. L1A34	0.825	3.524	0.000113813	0.000341913	Enriched	0.00139802	0.000823605	DP-DPW
Paenibacillus donghaensis	-0.469	5.908	0.000116513	0.000349782	Depleted	0.00492555	0.00712234	DP-DPW
Synechococcus sp. PROS-U-1	-0.475	4.835	0.000116669	0.000350006	Depleted	0.00233159	0.00338441	DP-DPW
Gramella forsetii	0.72	4.329	0.000118613	0.000355593	Enriched	0.0024054	0.0015255	DP-DPW
Paraburkholderia sp. SOS3	0.227	8.584	0.000118889	0.000356172	Enriched	0.040455	0.0360953	DP-DPW
Kordia sp. SMS9	0.911	4.062	0.000119168	0.000356759	Enriched	0.00208787	0.00116075	DP-DPW
Acidovorax sp. HDW3	0.286	8.217	0.000124002	0.000370976	Enriched	0.0319419	0.0273704	DP-DPW
Fibrella aestuarina	0.316	7.329	0.000124309	0.000371504	Enriched	0.0174162	0.014627	DP-DPW
Mesorhizobium sp. NZP2234	0.531	6.184	0.000124351	0.000371504	Enriched	0.00837254	0.00604641	DP-DPW
Planobacterium Chryseobacterium taklimakanense	0.69	5.072	0.000125004	0.000373198	Enriched	0.00401968	0.00260747	DP-DPW
Xanthomonas albilineans	0.344	6.98	0.000125275	0.000373749	Enriched	0.013778	0.0113459	DP-DPW
Duganella sp. AF9R3	0.234	8.518	0.000125894	0.000375336	Enriched	0.0387244	0.0344008	DP-DPW
Chryseobacterium sp.	0.626	4.396	0.000126258	0.000376158	Enriched	0.00246108	0.00166802	DP-DPW
Paenibacillus sabinae	-0.486	5.725	0.000126871	0.000377727	Depleted	0.00430879	0.00630041	DP-DPW
Aquitalea sp. THG-DN7.12	-0.299	6.93	0.00013376	0.000397961	Depleted	0.0106895	0.0137424	DP-DPW
Gemmatimonas sp. TET16	0.282	9.257	0.000136948	0.000406919	Enriched	0.0656663	0.0564107	DP-DPW
Thermosynechococcus sp. NK55a	-0.573	4.244	0.00013699	0.000406919	Depleted	0.00148542	0.00230853	DP-DPW
Flavobacterium haoranii	1.204	4.22	0.000137054	0.000406919	Enriched	0.0024837	0.00112829	DP-DPW
Synechococcus sp. KORDI-100	-0.509	5.337	0.000138102	0.00040975	Depleted	0.00325777	0.00484333	DP-DPW
Lachnoclostridium [Clostridium] scindens	-1.315	8.834	0.00013848	0.000410588	Depleted	0.0256357	0.0665765	DP-DPW
Paraburkholderia sp. 7Q-K02	0.221	8.628	0.000141552	0.00041941	Enriched	0.0416301	0.0373017	DP-DPW
Paracoccus aminophilus	0.28	7.295	0.000141875	0.000420078	Enriched	0.0168184	0.0144768	DP-DPW
Burkholderia sp. DHOD12	0.212	8.789	0.000142099	0.000420453	Enriched	0.0464185	0.0418743	DP-DPW
Chryseobacterium piperi	0.934	3.775	0.00014335	0.000423864	Enriched	0.00171265	0.000936661	DP-DPW
Serpentinomonas mccroryi	0.335	8.412	0.000143939	0.000425315	Enriched	0.0371455	0.0307483	DP-DPW
Hydrogenophaga sp. PAMC20947	0.253	7.963	0.000145001	0.000428159	Enriched	0.0265085	0.0232338	DP-DPW
Methylobacterium brachiatum	0.215	8.69	0.000151113	0.000445902	Enriched	0.0433991	0.0390657	DP-DPW
Shimwellia blattae	-0.443	5.297	0.000151217	0.000445903	Depleted	0.00325464	0.00462256	DP-DPW
Burkholderia stabilis	0.216	8.152	0.000153833	0.000453307	Enriched	0.02989	0.0268796	DP-DPW
Elizabethkingia meningoseptica	0.809	4.082	0.000156115	0.000459719	Enriched	0.00206639	0.00123345	DP-DPW
Arcanobacterium sp. JY-X040	-0.503	4.424	0.000156506	0.000460556	Depleted	0.00173078	0.00256489	DP-DPW
Calothrix parietina	-0.653	4.151	0.000156641	0.000460602	Depleted	0.0013458	0.00221339	DP-DPW
Roseivivax sp. THAF30	0.219	7.61	0.000156735	0.000460602	Enriched	0.0205354	0.0184304	DP-DPW
Deinococcus sp. NW-56	-0.258	7.434	0.000156991	0.000461042	Depleted	0.0154069	0.019248	DP-DPW
Pseudomonas mosselii	0.654	5.021	0.000157418	0.000461979	Enriched	0.00384296	0.00255299	DP-DPW
Anaerocolumna cellulosilytica	-0.627	3.485	0.000158274	0.000464171	Depleted	0.000854713	0.00138071	DP-DPW
Mesobacillus jeotgali	-0.557	4.012	0.000158379	0.000464171	Depleted	0.0012711	0.00195464	DP-DPW
Sphingobacterium sp. 21	0.999	5.194	0.000159594	0.000467412	Enriched	0.00471636	0.00246635	DP-DPW
Methylobacterium sp. 17Sr1-1	0.229	8.919	0.000160817	0.000470676	Enriched	0.0510844	0.0455412	DP-DPW
Paenibacillus sp. FSL R7-0331	-0.489	5.441	0.000161145	0.000471317	Depleted	0.00353137	0.00517646	DP-DPW
Clostridium sp. CT4	-0.81	3.433	0.000162726	0.000475617	Depleted	0.000763456	0.00140148	DP-DPW
Tannerella sp. oral taxon HOT-286	-0.402	6.06	0.000166151	0.000485301	Depleted	0.00561614	0.00775614	DP-DPW
Flavobacterium magnum	0.624	5.211	0.00016709	0.000487713	Enriched	0.00435465	0.00295697	DP-DPW
Pelosinus sp. UFO1	-0.676	4.012	0.000168025	0.00049011	Depleted	0.0012104	0.00202347	DP-DPW
Paenibacillus sp. 37	-0.594	3.911	0.000168388	0.000490838	Depleted	0.00116676	0.00184026	DP-DPW
Sulfurovum lithotrophicum	-0.618	3.652	0.000170608	0.000496972	Depleted	0.000964194	0.00154811	DP-DPW
Chryseobacterium sp. 3008163	0.798	3.806	0.000173009	0.000503629	Enriched	0.00169591	0.00101962	DP-DPW
Bacteroides ovatus	-0.898	5.284	0.000174284	0.000506996	Depleted	0.00266462	0.0051818	DP-DPW
Synechococcus sp. BIOS-U3-1	-0.484	4.344	0.000174922	0.00050851	Depleted	0.00164886	0.00241141	DP-DPW
Rhizobium rhizoryzae	0.36	6.639	0.000180192	0.000523479	Enriched	0.0109285	0.00889478	DP-DPW
Selenomonas sputigena	-0.326	6.704	0.00018147	0.00052662	Depleted	0.00904508	0.011845	DP-DPW
Paenibacillus sp. JZ16	-0.446	5.305	0.000181517	0.00052662	Depleted	0.00326858	0.00465177	DP-DPW
Synechococcus sp. NOUM97013	-0.455	5.036	0.000182531	0.000529206	Depleted	0.00270075	0.00386926	DP-DPW
Tenuifilum thalassicum	-0.508	5.035	0.000184509	0.00053458	Depleted	0.00264273	0.00392882	DP-DPW
Salicibibacter halophilus	-0.632	4.017	0.000185767	0.000537864	Depleted	0.0012382	0.00200312	DP-DPW
Ottowia sp. oral taxon 894	0.27	7.572	0.000188363	0.000545014	Enriched	0.0203279	0.0176103	DP-DPW
Verrucomicrobium sp. GAS474	-0.217	8.797	0.000189367	0.000547553	Depleted	0.0402373	0.048863	DP-DPW
Zobellella denitrificans	-0.2	7.797	0.000192342	0.000555784	Depleted	0.0202516	0.0242998	DP-DPW
Tamlana sp. UJ94	0.691	3.69	0.000193801	0.000559624	Enriched	0.0015216	0.000985365	DP-DPW
Stenotrophomonas sp. CW117	0.459	6.745	0.000197388	0.000569602	Enriched	0.01212	0.00920284	DP-DPW
Synechococcus sp. A15-127	-0.486	4.941	0.000199446	0.000575155	Depleted	0.00249816	0.00365812	DP-DPW
Deinococcus peraridilitoris	-0.283	7.19	0.000200598	0.000578091	Depleted	0.0128815	0.0163821	DP-DPW
Methylobacterium sp. WL1	0.224	8.533	0.000202536	0.000583287	Enriched	0.0390266	0.0349079	DP-DPW
Algibacter alginicilyticus	0.783	3.784	0.000212401	0.00061129	Enriched	0.00166331	0.00101018	DP-DPW
Streptomyces sp. S501	-0.446	5.939	0.000213135	0.000612993	Depleted	0.00507633	0.00721793	DP-DPW
Pseudopuniceibacterium sp. HQ09	0.293	7.235	0.000218583	0.000628244	Enriched	0.0162032	0.0138254	DP-DPW
Paenibacillus borealis	-0.5	5.468	0.000218729	0.000628245	Depleted	0.00358293	0.00529468	DP-DPW
Paracoccus sp. BM15	0.311	6.735	0.000218902	0.000628326	Enriched	0.0115122	0.00969899	DP-DPW
Chryseobacterium sp. StRB126	0.603	3.869	0.000220888	0.000633604	Enriched	0.00168926	0.00116249	DP-DPW
Fervidobacterium pennivorans	-0.522	3.964	0.00022122	0.000634135	Depleted	0.00124646	0.0018715	DP-DPW
Chryseobacterium sp. POL2	0.832	3.705	0.000221653	0.000634953	Enriched	0.00159179	0.000935639	DP-DPW
Veillonella parvula	-1.128	3.685	0.000223044	0.000638516	Depleted	0.000791338	0.00180516	DP-DPW
Pseudomonas sp. R11-23-07	-0.51	5.148	0.00022781	0.000651728	Depleted	0.00285486	0.00425276	DP-DPW
Sphingobium barthaii	0.381	6.282	0.000228919	0.000654466	Enriched	0.00858097	0.00688409	DP-DPW
Burkholderia lata	0.197	8.443	0.000229126	0.000654623	Enriched	0.036342	0.0331285	DP-DPW
Streptomyces violaceoruber	-0.272	8.109	0.000232091	0.000662656	Depleted	0.0244727	0.0308796	DP-DPW
Olsenella timonensis	-0.31	7.155	0.000235836	0.000672905	Depleted	0.0124464	0.0161131	DP-DPW
Clostridium butyricum	-0.725	3.837	0.000246348	0.000702434	Depleted	0.00104954	0.00181625	DP-DPW
Formosa sp. Hel1_33_131	0.721	3.592	0.000247457	0.000705131	Enriched	0.00143094	0.000907986	DP-DPW
Pandoraea pulmonicola	0.224	8.379	0.000247778	0.000705578	Enriched	0.035065	0.0313762	DP-DPW
Rhizobium hidalgonense	0.48	5.114	0.000248772	0.000707943	Enriched	0.00391233	0.00292979	DP-DPW
Streptomyces sp. M56	-0.33	7.355	0.000250374	0.000712031	Depleted	0.0141906	0.0186259	DP-DPW
Chryseobacterium sp. SNU WT5	0.767	3.527	0.000259459	0.000737383	Enriched	0.0013819	0.000849729	DP-DPW
Saprospira grandis	0.615	4.327	0.000262482	0.000745484	Enriched	0.00233803	0.00159568	DP-DPW
Paenibacillus jilunlii	-0.499	5.438	0.000263645	0.000748295	Depleted	0.00351075	0.00518418	DP-DPW
Salaquimonas pukyongi	0.392	6.682	0.000268586	0.000761816	Enriched	0.0113741	0.00905426	DP-DPW
Burkholderia pyrrocinia	0.211	7.691	0.000268998	0.000762485	Enriched	0.021666	0.0195536	DP-DPW
Methylorubrum populi	0.227	9.599	0.000270611	0.000766552	Enriched	0.0817872	0.0730175	DP-DPW
Clostridium carboxidivorans	-0.97	3.206	0.000272933	0.000772623	Depleted	0.00060795	0.00124485	DP-DPW
Paenibacillus lentus	-0.529	4.612	0.000275097	0.000778241	Depleted	0.00195374	0.00294699	DP-DPW
Pectinatus frisingensis	-0.586	3.484	0.000278571	0.000787551	Depleted	0.000868228	0.00136333	DP-DPW
Pseudomonas lalkuanensis	0.273	7.583	0.000280089	0.000791325	Enriched	0.0204948	0.0177179	DP-DPW
Stanieria cyanosphaera	-0.559	4.19	0.000280607	0.000792269	Depleted	0.00143704	0.0022131	DP-DPW
Georgenia sp. Z443	-0.219	7.876	0.00028215	0.000796106	Depleted	0.0212345	0.0258216	DP-DPW
Granulicella sp. 5B5	-0.247	8.2	0.00028829	0.000812897	Depleted	0.0263021	0.0325858	DP-DPW
Ruania sp. HY168	-0.246	7.287	0.000297584	0.000838559	Depleted	0.0139692	0.0173072	DP-DPW
Winogradskyella forsetii	0.706	4.485	0.000298462	0.000840484	Enriched	0.00267355	0.00171416	DP-DPW
Gillisia sp. Hel1_33_143	0.853	3.66	0.000303749	0.000854813	Enriched	0.00154985	0.000897339	DP-DPW
Filomicrobium Candidatus Filomicrobium marinum	0.271	6.998	0.00030826	0.000866943	Enriched	0.0136509	0.0118179	DP-DPW
Agromyces sp. LHK192	0.207	7.917	0.000314711	0.000884511	Enriched	0.0253212	0.0229167	DP-DPW
Treponema succinifaciens	-0.604	3.508	0.000315505	0.000886165	Depleted	0.000876344	0.00139384	DP-DPW
Nostoc sp. 'Peltigera membranacea cyanobiont' N6	-0.555	4.454	0.000322437	0.000905046	Depleted	0.00173103	0.00265817	DP-DPW
Laceyella sacchari	-0.455	5.177	0.000326137	0.000914836	Depleted	0.00297926	0.00426856	DP-DPW
Euzebyella marina	0.84	4.331	0.00032988	0.000924736	Enriched	0.00248103	0.00145004	DP-DPW
Nostoc sp. TCL240-02	-0.576	4.265	0.000333945	0.000935523	Depleted	0.00150488	0.00234102	DP-DPW
Synechococcus sp. PCC 11901	-0.625	4.139	0.000336088	0.000940915	Depleted	0.001351	0.00217792	DP-DPW
Muricauda ruestringensis	0.572	4.508	0.000341097	0.000954319	Enriched	0.00262469	0.00184404	DP-DPW
Acidovorax sp. 1608163	0.384	7.87	0.000347355	0.000970858	Enriched	0.0258692	0.0207162	DP-DPW
Methylorubrum zatmanii	0.323	7.02	0.000347458	0.000970858	Enriched	0.014084	0.0117578	DP-DPW
Massilia sp. YMA4	0.205	8.939	0.000351129	0.00098048	Enriched	0.0514045	0.0465916	DP-DPW
Leclercia sp. 1106151	-0.513	3.92	0.000352142	0.000982674	Depleted	0.00121274	0.00180937	DP-DPW
Cutibacterium granulosum	-0.387	5.624	0.000359056	0.00100119	Depleted	0.00417408	0.00570408	DP-DPW
Methylobacterium currus	0.214	9.069	0.00035924	0.00100119	Enriched	0.0564221	0.050802	DP-DPW
Methylobacterium sp. XJLW	0.257	8.15	0.000361406	0.00100601	Enriched	0.0302418	0.0264313	DP-DPW
Ornithinimicrobium sp. HY006	-0.262	7.423	0.000361435	0.00100601	Depleted	0.0152604	0.0191215	DP-DPW
Stenotrophomonas sp. WZN-1	0.48	6.075	0.000362531	0.00100841	Enriched	0.00764345	0.00572619	DP-DPW
Novibacillus thermophilus	-0.524	5.403	0.000363531	0.00101054	Depleted	0.00339274	0.00509173	DP-DPW
Deinococcus actinosclerus	-0.217	8.424	0.000364653	0.001013	Depleted	0.0310818	0.0377371	DP-DPW
Rhodobacter blasticus	0.285	7.838	0.00036542	0.00101448	Enriched	0.0245557	0.0210714	DP-DPW
Clostridium saccharobutylicum	-0.824	3.427	0.000372272	0.00103284	Depleted	0.000755333	0.00139999	DP-DPW
Actinomyces sp. ZJ34	-0.369	6.093	0.000373573	0.00103578	Depleted	0.00582436	0.00785712	DP-DPW
Sinorhizobium meliloti	0.361	9.003	0.000374411	0.00103744	Enriched	0.0563905	0.0458782	DP-DPW
Brevibacillus brevis	-0.393	6.162	0.000382836	0.00106011	Depleted	0.00604841	0.00830609	DP-DPW
Acaryochloris marina	-0.458	4.866	0.00038798	0.00107366	Depleted	0.00239744	0.00344232	DP-DPW
Burkholderia cenocepacia	0.241	9.708	0.000392091	0.00108434	Enriched	0.0886332	0.0783658	DP-DPW
Paenibacillus stellifer	-0.387	6.243	0.000400831	0.0011078	Depleted	0.00642004	0.00876563	DP-DPW
Streptomyces sp. SCUT-3	-0.206	8.04	0.000404196	0.00111639	Depleted	0.0239064	0.0288064	DP-DPW
Microvirga sp. 17 mud 1-3	0.223	8.207	0.000405518	0.00111932	Enriched	0.0311064	0.0278523	DP-DPW
Bifidobacterium actinocoloniiforme	-0.43	5.167	0.000405889	0.00111963	Depleted	0.00298774	0.00420543	DP-DPW
Ochrobactrum quorumnocens	0.38	5.719	0.000407885	0.00112442	Enriched	0.00579675	0.00465429	DP-DPW
Archangium gephyra	-0.251	10.325	0.000408822	0.00112628	Depleted	0.1146	0.142414	DP-DPW
Nitrosomonas stercoris	-0.483	4.01	0.000414005	0.00113983	Depleted	0.00130653	0.00190896	DP-DPW
Amniculibacterium sp. G2-70	0.588	3.945	0.000415174	0.00114232	Enriched	0.00177503	0.00123372	DP-DPW
Streptomyces fungicidicus	-0.378	6.554	0.00041791	0.00114912	Depleted	0.00798817	0.0108427	DP-DPW
Paraoceanicella profunda	0.208	8.966	0.000418337	0.00114956	Enriched	0.0524126	0.0474166	DP-DPW
Kaistella Chryseobacterium carnis	0.789	3.808	0.000428663	0.0011769	Enriched	0.00169368	0.00102518	DP-DPW
Rhizobium oryzihabitans	0.329	6.521	0.000428833	0.0011769	Enriched	0.00997511	0.00829829	DP-DPW
Sphingobacterium thalpophilum	0.657	5.04	0.000431667	0.00118393	Enriched	0.00389625	0.00258349	DP-DPW
Spirosoma sp. TS118	0.392	6.466	0.000432777	0.00118622	Enriched	0.00977849	0.00779255	DP-DPW
Hymenobacter oligotrophus	0.332	6.714	0.000435242	0.00119222	Enriched	0.0114125	0.00947986	DP-DPW
Lactococcus lactis	-0.625	4.913	0.000437589	0.00119789	Depleted	0.00231653	0.0037301	DP-DPW
Cohnella sp. MFER-1	-0.38	5.847	0.000439249	0.00120167	Depleted	0.00488768	0.00664496	DP-DPW
Azospirillum sp. TSH58	0.196	8.804	0.000445641	0.00121839	Enriched	0.0466804	0.0425687	DP-DPW
Gordonibacter urolithinfaciens	-0.306	6.98	0.000455233	0.00124382	Depleted	0.0110368	0.0142595	DP-DPW
Methylosinus trichosporium	0.239	8.737	0.000464516	0.00126839	Enriched	0.0451983	0.0399878	DP-DPW
Aerosticca soli	0.212	8.774	0.00046729	0.00127515	Enriched	0.0459259	0.0414202	DP-DPW
Aurantimicrobium minutum	-0.664	3.316	0.000468802	0.00127847	Depleted	0.000747244	0.00123903	DP-DPW
Paracoccus sp. SC2-6	0.208	7.557	0.000474825	0.00129408	Enriched	0.0197271	0.017844	DP-DPW
Methylobacterium sp. DM1	0.217	8.432	0.000479945	0.00130721	Enriched	0.0363005	0.0326217	DP-DPW
Actinomyces sp. oral taxon 897	-0.272	7.422	0.000480315	0.00130739	Depleted	0.0151962	0.0191715	DP-DPW
Cellulophaga baltica	0.7	3.756	0.000493828	0.00134333	Enriched	0.0015988	0.00102975	DP-DPW
Pseudomonas denitrificans (nom. rej.)	0.222	7.542	0.00049916	0.00135697	Enriched	0.0196112	0.017569	DP-DPW
Halomonas sp. PGE1	-0.21	7.825	0.000506528	0.00137614	Depleted	0.0205619	0.0248491	DP-DPW
Pseudomonas sp. IzPS23	0.431	5.421	0.000507135	0.00137692	Enriched	0.00477877	0.00370516	DP-DPW
Ectothiorhodospira haloalkaliphila	-0.195	7.651	0.000522053	0.00141653	Depleted	0.0183215	0.0219063	DP-DPW
Paenibacillus ihbetae	-0.35	6.046	0.000523614	0.00141987	Depleted	0.00567631	0.00756345	DP-DPW
Aquitalea sp. USM4	-0.335	6.537	0.000525033	0.00142283	Depleted	0.00802505	0.0105712	DP-DPW
Geobacillus sp. 44B	-0.504	4.151	0.00052617	0.00142502	Depleted	0.00142979	0.00212167	DP-DPW
Thauera sp. MZ1T	-0.234	9.997	0.00053222	0.0014405	Depleted	0.0918776	0.11286	DP-DPW
Pseudomonas vancouverensis	0.356	6.264	0.000539714	0.00145987	Enriched	0.00840733	0.00686435	DP-DPW
Frateuria aurantia	0.281	7.046	0.00054241	0.00146624	Enriched	0.0141566	0.0121809	DP-DPW
Apibacter raozihei	0.745	3.585	0.000543831	0.00146916	Enriched	0.00143157	0.000891703	DP-DPW
Burkholderia gladioli	0.206	9.958	0.000544299	0.0014695	Enriched	0.104263	0.0944047	DP-DPW
Rhizobium sp. IE4771	0.382	5.758	0.000547498	0.00147722	Enriched	0.00596432	0.0047785	DP-DPW
Campylobacter jejuni	-0.776	5.381	0.000560151	0.00151041	Depleted	0.00300975	0.00537268	DP-DPW
Cellvibrio sp. PSBB023	0.87	5.766	0.000567565	0.00152945	Enriched	0.00682387	0.00390903	DP-DPW
Muricauda lutaonensis	0.452	4.739	0.000569761	0.00153441	Enriched	0.00298693	0.00228189	DP-DPW
Paraburkholderia graminis	0.208	7.997	0.000571202	0.00153733	Enriched	0.0267625	0.0241987	DP-DPW
Sphingobium japonicum	0.401	6.058	0.000574349	0.00154484	Enriched	0.00738626	0.00584232	DP-DPW
Mariniflexile sp. TRM1-10	0.61	4.452	0.000574791	0.00154506	Enriched	0.00254854	0.00174597	DP-DPW
Brevibacillus agri	-0.307	6.411	0.000583378	0.00156717	Depleted	0.00743023	0.00960566	DP-DPW
Muriicola sp. MMS17-SY002	0.65	4.456	0.000586757	0.00157527	Enriched	0.002583	0.00172208	DP-DPW
Massilia umbonata	0.231	8.915	0.000593274	0.00159177	Enriched	0.0509723	0.0453599	DP-DPW
Aeromonas schubertii	-0.258	7.156	0.000598916	0.00160591	Depleted	0.0126984	0.0158596	DP-DPW
Gramella sp. MAR_2010_147	0.675	4.079	0.000612551	0.00164145	Enriched	0.00199483	0.00130537	DP-DPW
Pseudanabaena sp. PCC 7367	-0.457	4.568	0.000614308	0.00164514	Depleted	0.0019481	0.00279397	DP-DPW
Paenibacillus sp. HB172198	-0.432	5.213	0.000617898	0.00165373	Depleted	0.00308132	0.00434487	DP-DPW
Rhodovulum sp. MB263	0.22	7.464	0.000621667	0.00166278	Enriched	0.0185708	0.0166624	DP-DPW
Sphingobium sp. RSMS	0.468	6.484	0.000634988	0.00169731	Enriched	0.0101282	0.00764649	DP-DPW
Paraburkholderia megapolitana	0.205	8.004	0.000635361	0.00169731	Enriched	0.0268661	0.0243525	DP-DPW
Actinomyces sp. oral taxon 414	-0.3	7.154	0.000643334	0.00171755	Depleted	0.0124826	0.0160615	DP-DPW
Salegentibacter sp. T436	0.695	4.379	0.000652204	0.00174009	Enriched	0.00247585	0.00159797	DP-DPW
Burkholderia multivorans	0.199	9.545	0.000652584	0.00174009	Enriched	0.0780786	0.0710621	DP-DPW
Draconibacterium sp. M1	-0.669	5.419	0.000656344	0.00174904	Depleted	0.00322832	0.00537511	DP-DPW
Euhalothece natronophila	-0.653	3.401	0.000663152	0.00176609	Depleted	0.000796055	0.00131048	DP-DPW
Oscillatoria acuminata	-0.501	5.303	0.000669952	0.0017831	Depleted	0.00319007	0.00472106	DP-DPW
Paenibacillus sp. FSL P4-0081	-0.392	5.416	0.000678911	0.00180583	Depleted	0.00360521	0.00494497	DP-DPW
Marivivens sp. JLT3646	0.426	5.264	0.000684681	0.00182005	Enriched	0.00427958	0.00332724	DP-DPW
Methyloceanibacter sp. wino2	0.229	7.988	0.000693468	0.00184228	Enriched	0.0267773	0.0238575	DP-DPW
Alkalihalobacillus halodurans	-0.581	3.674	0.000694141	0.00184293	Depleted	0.000994094	0.00155623	DP-DPW
Sulfitobacter sp. THAF37	0.224	7.343	0.000699468	0.00185593	Enriched	0.0170894	0.0152876	DP-DPW
Chelativorans sp. BNC1	0.2	7.735	0.000700862	0.00185849	Enriched	0.0222617	0.0202523	DP-DPW
Synechococcus sp. PCC 7502	-0.486	4.189	0.000718277	0.0019035	Depleted	0.00147861	0.00216539	DP-DPW
Pandoraea norimbergensis	0.202	7.889	0.00072325	0.0019155	Enriched	0.0247879	0.0225094	DP-DPW
Bifidobacterium asteroides	-0.479	5.124	0.000729961	0.00193209	Depleted	0.0028443	0.00414394	DP-DPW
Pseudomonas mendocina	0.24	8.888	0.000743326	0.00196626	Enriched	0.0501457	0.044354	DP-DPW
Paludibaculum fermentans	-0.263	10.547	0.000754983	0.00199587	Depleted	0.133107	0.166794	DP-DPW
Methylovorus sp. MP688	-0.435	6.102	0.000759159	0.00200569	Depleted	0.00571021	0.00805791	DP-DPW
Phoenicibacter congonensis	-0.681	3.372	0.000768713	0.00202969	Depleted	0.000771893	0.00129647	DP-DPW
Mageeibacillus indolicus	-0.545	3.553	0.000770636	0.00203352	Depleted	0.000926225	0.00141226	DP-DPW
Comamonas piscis	0.293	7.363	0.000772375	0.00203686	Enriched	0.0177066	0.0150913	DP-DPW
Streptomyces xiamenensis	-0.21	8.344	0.000779144	0.00205346	Depleted	0.0294731	0.0356115	DP-DPW
Schleiferilactobacillus Lactobacillus harbinensis	-0.421	5.161	0.00080706	0.00212574	Depleted	0.00298659	0.00417839	DP-DPW
Microvirga ossetica	0.2	9.162	0.000811647	0.00213651	Enriched	0.0598783	0.0544819	DP-DPW
Actinobaculum sp. 313	-0.413	5.093	0.000812948	0.00213863	Depleted	0.00285764	0.00397564	DP-DPW
Salimicrobium jeotgali	-0.512	3.999	0.000815074	0.00214292	Depleted	0.00128176	0.00191209	DP-DPW
Paenibacillus odorifer	-0.466	4.662	0.000830027	0.00218091	Depleted	0.00207286	0.00299366	DP-DPW
Massilia sp. Dwa41.01b	0.451	7.766	0.000847966	0.00222668	Enriched	0.0245685	0.0187317	DP-DPW
Bacillus sp. FJAT-42376	-0.547	3.972	0.000855735	0.00224572	Depleted	0.00124067	0.00189564	DP-DPW
Pandoraea faecigallinarum	0.184	7.924	0.000862375	0.00226177	Enriched	0.0252454	0.0232181	DP-DPW
Rhodospirillum rubrum	0.199	8.218	0.000878279	0.00230208	Enriched	0.0311151	0.0283148	DP-DPW
Labrenzia sp. THAF35	0.318	6.772	0.000879848	0.0023048	Enriched	0.0118405	0.00992033	DP-DPW
Burkholderia mallei	1.898	7.894	0.000886257	0.00231886	Enriched	0.0365784	0.0102361	DP-DPW
Burkholderia plantarii	0.202	8.898	0.00088629	0.00231886	Enriched	0.0498933	0.0453139	DP-DPW
Mameliella alba	0.173	7.883	0.000897484	0.00234672	Enriched	0.0244587	0.0226588	DP-DPW
Acidobacterium sp. 4Y35	-0.222	7.936	0.000901712	0.00235635	Depleted	0.0221197	0.0269503	DP-DPW
Nitrosococcus watsonii	-0.399	5.457	0.000905882	0.00236582	Depleted	0.00369862	0.00509305	DP-DPW
Oceanicola sp. D3	0.24	7.252	0.000907683	0.00236908	Enriched	0.0161196	0.0142582	DP-DPW
Burkholderia ubonensis	0.186	8.847	0.000928529	0.00242203	Enriched	0.0479118	0.0440104	DP-DPW
Corynebacterium kroppenstedtii	-0.286	11.135	0.000933255	0.00243289	Depleted	0.198263	0.252235	DP-DPW
Paenibacillus polymyxa	-0.289	7.187	0.000941805	0.00245369	Depleted	0.0128232	0.0163546	DP-DPW
Pseudomonas entomophila	0.215	7.991	0.000943637	0.00245698	Enriched	0.0267081	0.0240427	DP-DPW
Bdellovibrio exovorus	0.508	4.31	0.000945915	0.00246143	Enriched	0.00224525	0.00164961	DP-DPW
Salegentibacter salegens	0.68	4.347	0.00095086	0.00247281	Enriched	0.0024109	0.00157183	DP-DPW
Maribacter sp. MJ134	0.65	3.93	0.000957341	0.00248816	Enriched	0.00178403	0.00118873	DP-DPW
Azoarcus pumilus	-0.199	9.084	0.000972706	0.00252658	Depleted	0.0494416	0.05927	DP-DPW
Anabaena sp. 90	-0.467	5.057	0.000978144	0.00253918	Depleted	0.00272793	0.00394327	DP-DPW
Capnocytophaga stomatis	0.699	3.637	0.00102287	0.00265368	Enriched	0.00146885	0.000946418	DP-DPW
Nostoc punctiforme	-0.495	4.571	0.00102745	0.00266397	Depleted	0.00192386	0.00283582	DP-DPW
Paenibacillus lutimineralis	-0.435	4.742	0.00103948	0.00269353	Depleted	0.00221785	0.00313582	DP-DPW
Rhizobium sp. TCK	0.411	5.174	0.00104118	0.00269632	Enriched	0.00400118	0.00314429	DP-DPW
Janthinobacterium sp. HH102	0.3	6.8	0.00105342	0.00272639	Enriched	0.0119977	0.0101787	DP-DPW
Rivularia sp. PCC 7116	-0.441	4.43	0.00105761	0.0027356	Depleted	0.00178083	0.00252518	DP-DPW
Arenibacter algicola	0.656	4.709	0.001073	0.00277374	Enriched	0.00308909	0.00204927	DP-DPW
Selenomonas sp. Marseille-Q3039	-0.359	5.729	0.00107718	0.00278194	Depleted	0.00453801	0.00608192	DP-DPW
Cupriavidus pinatubonensis	0.19	8.794	0.00107746	0.00278194	Enriched	0.046251	0.0423583	DP-DPW
Comamonas aquatica	0.227	7.829	0.00108748	0.00280612	Enriched	0.0239582	0.0213877	DP-DPW
Treponema phagedenis	-0.502	3.598	0.00109342	0.00281978	Depleted	0.000972252	0.00144014	DP-DPW
Candidatus Xiphinematobacter sp. Idaho Grape	-0.452	4.792	0.00109784	0.00282947	Depleted	0.00228194	0.00326302	DP-DPW
Coraliomargarita akajimensis	0.369	5.754	0.00110281	0.0028406	Enriched	0.00592004	0.00479199	DP-DPW
Corynebacterium sp. ATCC 6931	-0.576	6.848	0.0011091	0.00285509	Depleted	0.00905267	0.0140552	DP-DPW
Beggiatoa leptomitoformis	-0.447	4.676	0.00111079	0.00285773	Depleted	0.00210862	0.00300449	DP-DPW
Paraprevotella xylaniphila	-0.461	4.884	0.00112018	0.00288017	Depleted	0.00242302	0.0034896	DP-DPW
Flavobacterium nackdongense	0.898	4.91	0.00113031	0.00290451	Enriched	0.00377387	0.00212146	DP-DPW
Anseongella ginsenosidimutans	0.516	6.163	0.00115653	0.0029701	Enriched	0.00820715	0.00600635	DP-DPW
Pelagibaca abyssi	0.175	8.169	0.00116222	0.00298295	Enriched	0.0298315	0.0276143	DP-DPW
Chryseobacterium shandongense	0.677	4.758	0.00116493	0.00298813	Enriched	0.00321437	0.00210343	DP-DPW
Brevundimonas vancanneytii	0.25	7.17	0.00118976	0.00304999	Enriched	0.0152789	0.0134201	DP-DPW
Campylobacter concisus	-0.498	4.32	0.00121291	0.00310751	Depleted	0.00161384	0.0023835	DP-DPW
Thioalkalivibrio paradoxus	-0.217	8.854	0.00121598	0.00311352	Depleted	0.0418716	0.0508306	DP-DPW
Pelosinus fermentans	-0.721	4.363	0.00121932	0.00312022	Depleted	0.00151827	0.00261663	DP-DPW
Ornithinimicrobium flavum	-0.229	7.452	0.00123072	0.00314752	Depleted	0.0157713	0.0193037	DP-DPW
Xanthomonas euvesicatoria	0.326	11.43	0.00124911	0.00319109	Enriched	0.300222	0.250256	DP-DPW
Parascardovia denticolens	-0.409	4.887	0.0012495	0.00319109	Depleted	0.00247926	0.00343904	DP-DPW
Paraburkholderia caffeinilytica	0.177	7.809	0.00124997	0.00319109	Enriched	0.0232569	0.0214919	DP-DPW
Salipiger profundus	0.185	8.579	0.00125545	0.00320317	Enriched	0.0397981	0.0365854	DP-DPW
Azospirillum thermophilum	0.199	9.711	0.00125704	0.00320534	Enriched	0.0876314	0.0797404	DP-DPW
Chryseobacterium gallinarum	0.728	4.178	0.00126627	0.00322696	Enriched	0.00216691	0.00136823	DP-DPW
Stenotrophomonas sp. ESTM1D_MKCIP4_1	0.264	6.978	0.00127222	0.00323783	Enriched	0.0134352	0.0116887	DP-DPW
Litoreibacter sp. LN3S51	0.316	6.286	0.00127266	0.00323783	Enriched	0.00844179	0.00708874	DP-DPW
Ketogulonicigenium vulgare	0.315	6.564	0.00127278	0.00323783	Enriched	0.0102324	0.00859463	DP-DPW
Maribius sp. THAF1	0.26	6.801	0.00129421	0.00329041	Enriched	0.0118612	0.0103531	DP-DPW
Leptospira santarosai	-0.493	4.438	0.00131252	0.003335	Depleted	0.00175405	0.00258141	DP-DPW
Cutibacterium acnes	-0.386	5.6	0.00131923	0.00335007	Depleted	0.00410579	0.00561025	DP-DPW
Rhizobium sp. Khangiran2	0.319	6.323	0.0013528	0.00343329	Enriched	0.00866322	0.0072586	DP-DPW
Streptomyces scabiei	0.536	11.299	0.0013671	0.00346754	Enriched	0.291644	0.210344	DP-DPW
Pseudomonas koreensis	0.281	6.548	0.00137992	0.00349801	Enriched	0.0100134	0.008609	DP-DPW
Thauera sp. K11	-0.215	10.203	0.00139521	0.00353469	Depleted	0.106724	0.129403	DP-DPW
Urechidicola croceus	0.686	3.862	0.00141324	0.00357776	Enriched	0.00171579	0.00111457	DP-DPW
Synechococcus sp. ROS8604	-0.528	4.038	0.00141387	0.00357776	Depleted	0.00130902	0.00197464	DP-DPW
Arthrobacter dokdonellae	-0.274	6.627	0.00141611	0.00358134	Depleted	0.00874846	0.0110504	DP-DPW
Kaistella Chryseobacterium jeonii	0.645	3.816	0.00142215	0.0035945	Enriched	0.00164365	0.00109943	DP-DPW
Paenibacillus antarcticus	-0.652	3.42	0.00143069	0.00361397	Depleted	0.000809114	0.00132844	DP-DPW
Azoarcus olearius	-0.206	9.713	0.0014372	0.00362831	Depleted	0.076243	0.0918441	DP-DPW
Burkholderia stagnalis	0.178	8.185	0.00145202	0.00366357	Enriched	0.0302024	0.0278857	DP-DPW
Synechococcus sp. A18-40	-0.537	3.871	0.00146734	0.00369709	Depleted	0.00116148	0.00176294	DP-DPW
Pseudomonas sp. TUM18999	0.214	8.173	0.00146781	0.00369709	Enriched	0.0302922	0.0273027	DP-DPW
Blastochloris viridis	0.223	8.946	0.00146787	0.00369709	Enriched	0.0519656	0.0465167	DP-DPW
Burkholderia sp. IDO3	0.189	7.626	0.0014924	0.00375666	Enriched	0.0205655	0.0188393	DP-DPW
Sandaracinus amylolyticus	0.233	11.552	0.00152701	0.00384154	Enriched	0.317341	0.281933	DP-DPW
Cellvibrio japonicus	0.484	5.981	0.00153783	0.00386652	Enriched	0.00716674	0.00535788	DP-DPW
Hymenobacter sp. BRD128	0.233	7.139	0.001554	0.00390489	Enriched	0.0148778	0.0132322	DP-DPW
Corynebacterium cystitidis	-0.418	4.294	0.00156166	0.00392187	Depleted	0.0016345	0.00228224	DP-DPW
Gemmatimonas aurantiaca	0.23	8.856	0.00156643	0.00393157	Enriched	0.0488892	0.0435513	DP-DPW
Bacillus sp. FJAT-45348	-0.679	3.483	0.00156992	0.00393803	Depleted	0.000835125	0.00139824	DP-DPW
Paenibacillus sp. FSL R5-0912	-0.438	5.442	0.00158083	0.00396309	Depleted	0.00360513	0.00510872	DP-DPW
Paenibacillus naphthalenovorans	-0.349	5.599	0.00158901	0.00398051	Depleted	0.00416482	0.0055419	DP-DPW
Methylomonas methanica	-0.285	6.71	0.00158962	0.00398051	Depleted	0.00922384	0.0117333	DP-DPW
Alistipes megaguti	-0.326	6.506	0.0015961	0.00399441	Depleted	0.00788452	0.0103278	DP-DPW
Corynebacterium sp. 4H37-19	-0.583	3.2	0.0016241	0.00406213	Depleted	0.00071156	0.00111396	DP-DPW
Bacillus ciccensis	-0.638	3.216	0.00166619	0.004165	Depleted	0.000703698	0.00114677	DP-DPW
Pseudomonas sp. BIGb0427	0.289	6.626	0.00167524	0.00418519	Enriched	0.0105996	0.00906513	DP-DPW
Actinopolymorpha singaporensis	-0.17	8.217	0.00168046	0.00419581	Depleted	0.0273838	0.0321826	DP-DPW
Synechococcus sp. A15-60	-0.655	4.564	0.00168523	0.00420528	Depleted	0.00179172	0.00295472	DP-DPW
Halorhodospira halochloris	-0.355	5.93	0.00169558	0.00422866	Depleted	0.00522726	0.00698405	DP-DPW
Bradymonas sediminis	-0.175	7.953	0.00171683	0.00427919	Depleted	0.022757	0.0268418	DP-DPW
Pandoraea fibrosis	0.172	7.697	0.00173214	0.00431485	Enriched	0.0214885	0.0199253	DP-DPW
Paenibacillus graminis	-0.461	5.311	0.00174524	0.00434263	Depleted	0.00326267	0.00469435	DP-DPW
Delftia sp. Cs1-4	0.402	5.864	0.0017453	0.00434263	Enriched	0.0064548	0.00510472	DP-DPW
Gramella echinicola	0.602	4.126	0.00174712	0.00434465	Enriched	0.00202368	0.00139459	DP-DPW
Pseudarthrobacter chlorophenolicus	-0.292	6.275	0.00175759	0.00436817	Depleted	0.00680418	0.00870538	DP-DPW
Calothrix parasitica	-0.404	4.9	0.00175924	0.00436976	Depleted	0.00250585	0.00346684	DP-DPW
Sphingomonas sp. YZ-8	0.342	6.474	0.00177688	0.00441103	Enriched	0.00968784	0.00798627	DP-DPW
Bacillus sp. SB49	-0.431	4.074	0.00179089	0.00444327	Depleted	0.00139396	0.00196379	DP-DPW
Methylobacterium radiotolerans	0.196	8.231	0.00180047	0.00446445	Enriched	0.0313698	0.0286081	DP-DPW
Streptomyces rubrolavendulae	-0.549	6.289	0.00180428	0.00447135	Depleted	0.00621511	0.00949137	DP-DPW
Paenibacillus sp. IHB B 3084	-0.453	4.319	0.00181306	0.00449051	Depleted	0.00164065	0.0023472	DP-DPW
Ruegeria sp. TM1040	0.315	6.237	0.00182736	0.00452335	Enriched	0.00815024	0.0068455	DP-DPW
Marinovum algicola	0.179	8.178	0.00183902	0.00454959	Enriched	0.0300633	0.0277396	DP-DPW
Muricauda sp. 501str8	0.528	4.689	0.00184268	0.00455399	Enriched	0.00294433	0.00213408	DP-DPW
Clostridium novyi	-0.946	4.302	0.0018429	0.00455399	Depleted	0.00132018	0.00265243	DP-DPW
Nitrosococcus wardiae	-0.364	5.543	0.00184478	0.00455602	Depleted	0.00398089	0.00535193	DP-DPW
Echinicola strongylocentroti	0.569	5.131	0.00185185	0.00457087	Enriched	0.0040561	0.00286152	DP-DPW
Flavobacterium sp. I3-2	0.927	4.056	0.00186352	0.00459703	Enriched	0.00208312	0.00114691	DP-DPW
Hypericibacter terrae	0.457	10.483	0.001869	0.00460793	Enriched	0.1621	0.123216	DP-DPW
Planococcus sp. Y42	-0.393	4.717	0.00187096	0.00461011	Depleted	0.00221595	0.00304146	DP-DPW
Marinobacter adhaerens	-0.368	5.675	0.00188284	0.00463675	Depleted	0.00435697	0.00587176	DP-DPW
Cellulophaga lytica	0.903	3.735	0.00188425	0.00463759	Enriched	0.00165306	0.000925151	DP-DPW
Rhodobacter capsulatus	0.179	8.494	0.00190648	0.0046896	Enriched	0.0374424	0.0345541	DP-DPW
Raineyella sp. CBA3103	-0.199	7.371	0.00191314	0.00470331	Depleted	0.0150723	0.0180748	DP-DPW
Paenibacillus beijingensis	-0.335	6.293	0.00191585	0.00470731	Depleted	0.00677363	0.00893409	DP-DPW
Aneurinibacillus sp. XH2	-0.397	4.505	0.00193281	0.00474627	Depleted	0.0019094	0.00262895	DP-DPW
Bifidobacterium adolescentis	-0.738	6.148	0.00194289	0.0047683	Depleted	0.00520111	0.00907333	DP-DPW
Siansivirga zeaxanthinifaciens	0.697	3.701	0.00198272	0.0048633	Enriched	0.00153527	0.000990291	DP-DPW
Aeromonas sp. ASNIH5	-0.401	5.101	0.00200302	0.00491029	Depleted	0.00288745	0.00398246	DP-DPW
Stenotrophomonas sp. SAU14A_NAIMI4_8	0.342	6.169	0.00201829	0.00494493	Enriched	0.00784025	0.00646475	DP-DPW
Pseudarthrobacter sp. BIM B-2242	-0.296	6.238	0.00202624	0.00496158	Depleted	0.00662178	0.00849309	DP-DPW
Acetobacter aceti	0.211	7.393	0.00204964	0.00501605	Enriched	0.0176167	0.0159014	DP-DPW
Clostridium acetobutylicum	-1.27	3.415	0.00205886	0.00503575	Depleted	0.000614652	0.00154907	DP-DPW
Kaistella Chryseobacterium antarcticum	0.653	3.651	0.00206574	0.00504897	Enriched	0.0014663	0.000975017	DP-DPW
Candidatus Koribacter versatilis	-0.198	8.723	0.0020666	0.00504897	Depleted	0.0385198	0.0461551	DP-DPW
Clostridium sp. DL-VIII	-0.568	4.002	0.00209029	0.00510396	Depleted	0.00125636	0.00194707	DP-DPW
Bacillus sonorensis	-0.432	4.239	0.00209187	0.00510491	Depleted	0.0015642	0.00220561	DP-DPW
Chryseobacterium carnipullorum	0.665	4.184	0.00210474	0.00513343	Enriched	0.00214141	0.00141261	DP-DPW
Hymenobacter sedentarius	0.204	7.286	0.00210866	0.00514009	Enriched	0.0163251	0.0148134	DP-DPW
Oceanobacillus iheyensis	-0.559	3.534	0.00212794	0.00518414	Depleted	0.000909533	0.00140102	DP-DPW
Romboutsia hominis	-0.627	3.209	0.00214218	0.0052159	Depleted	0.000704663	0.0011375	DP-DPW
Shigella boydii	-0.486	4.238	0.00215514	0.00524449	Depleted	0.0015316	0.00224322	DP-DPW
Streptomyces antimycoticus	-0.189	7.877	0.00216245	0.00525931	Depleted	0.021487	0.0255929	DP-DPW
Synechococcus sp. A15-24	-0.442	4.779	0.00216798	0.00526981	Depleted	0.00227048	0.00322271	DP-DPW
Auraticoccus monumenti	-0.179	7.917	0.00218614	0.00531094	Depleted	0.0221742	0.0262324	DP-DPW
Epilithonimonas Chryseobacterium lactis	0.563	4.063	0.00221093	0.00536815	Enriched	0.00191479	0.0013553	DP-DPW
Paenibacillus albus	-0.38	5.625	0.00221323	0.00537073	Depleted	0.00418805	0.00569248	DP-DPW
Synechococcus sp. BIOS-E4-1	-0.493	4.528	0.00221979	0.00538168	Depleted	0.00186833	0.00275002	DP-DPW
Marinobacter sp. Arc7-DN-1	-0.275	6.718	0.00222024	0.00538168	Depleted	0.00931125	0.0117679	DP-DPW
Pseudomonas syringae	0.2	8.452	0.00222606	0.00539276	Enriched	0.0365936	0.0332892	DP-DPW
Selenomonas sp. oral taxon 478	-0.436	5.657	0.00226177	0.00547621	Depleted	0.00419211	0.00592298	DP-DPW
Paracoccus sanguinis	0.186	8.393	0.00227451	0.00550396	Enriched	0.0349813	0.0321253	DP-DPW
Azospirillum oryzae	0.182	8.409	0.00227817	0.00550973	Enriched	0.0353361	0.0325298	DP-DPW
Klebsiella pneumoniae	-0.364	9.343	0.0022924	0.00554105	Depleted	0.0555944	0.0746132	DP-DPW
Bacillus freudenreichii	-0.441	4.112	0.00229671	0.00554836	Depleted	0.00142684	0.00202337	DP-DPW
Cutibacterium avidum	-0.353	6.211	0.00231091	0.00557953	Depleted	0.00636091	0.00848086	DP-DPW
Nitrosococcus oceani	-0.428	5.432	0.00232385	0.00560764	Depleted	0.00359394	0.00505494	DP-DPW
Rhodoplanes sp. Z2-YC6860	0.433	11.437	0.00232543	0.00560832	Enriched	0.312008	0.241132	DP-DPW
Gramella fulva	0.543	4.992	0.00232884	0.00561341	Enriched	0.00365358	0.00262112	DP-DPW
Enterococcus avium	-0.532	4.04	0.0023603	0.00568607	Depleted	0.00130896	0.00198113	DP-DPW
Aquimarina sp. AD10	0.689	3.8	0.0023654	0.00569516	Enriched	0.00164411	0.00106699	DP-DPW
Marinobacterium sp. LSUCC0821	-0.547	3.519	0.00237888	0.00572442	Depleted	0.000903105	0.00138136	DP-DPW
Citrobacter youngae	0.714	3.411	0.00242038	0.00582104	Enriched	0.00125733	0.000798248	DP-DPW
Antarcticibacterium sp. PAMC 28998	0.666	4.543	0.0024232	0.00582458	Enriched	0.00275704	0.00181674	DP-DPW
Burkholderia sp. MSMB0856	0.259	6.777	0.00243334	0.00584571	Enriched	0.01166	0.0101824	DP-DPW
Burkholderia sp. KK1	0.201	8.086	0.0024447	0.00586974	Enriched	0.0284051	0.0258098	DP-DPW
Vogesella sp. LIG4	-0.212	8.252	0.00247651	0.00594205	Depleted	0.0276184	0.0334105	DP-DPW
Aminobacter aminovorans	0.22	7.426	0.00247758	0.00594205	Enriched	0.018078	0.016225	DP-DPW
Synechococcus sp. CC9311	-0.482	3.457	0.00250094	0.00599475	Depleted	0.000887694	0.00129546	DP-DPW
Pseudomonas azotoformans	0.212	7.209	0.00251737	0.00603079	Enriched	0.0155029	0.0139908	DP-DPW
Nonlabens spongiae	0.54	4.143	0.00254636	0.00609687	Enriched	0.0020135	0.00144802	DP-DPW
Magnetospirillum gryphiswaldense	0.173	8.7	0.00254873	0.00609916	Enriched	0.0431127	0.0399481	DP-DPW
Leptospira weilii	-0.549	3.588	0.00255958	0.00612172	Depleted	0.000947209	0.00145065	DP-DPW
Salinicoccus halodurans	-0.467	3.785	0.00257848	0.00616352	Depleted	0.00112373	0.00162362	DP-DPW
Paenibacillus thiaminolyticus	-0.279	6.475	0.00258668	0.00617968	Depleted	0.00785385	0.00995273	DP-DPW
Petrimonas mucosa	-0.408	5.425	0.00262105	0.00625834	Depleted	0.00360358	0.00500211	DP-DPW
Bacillus cereus	-1.241	7.766	0.0026257	0.00626597	Depleted	0.0126752	0.0310483	DP-DPW
Microbacterium sp. NY27	0.168	7.764	0.0026434	0.00630474	Enriched	0.0224897	0.0209133	DP-DPW
Rhodobacter sp. LPB0142	0.168	8.231	0.00265791	0.00633583	Enriched	0.0310708	0.0289025	DP-DPW
Propionibacterium freudenreichii	-0.235	7.304	0.00266039	0.00633825	Depleted	0.0142023	0.017453	DP-DPW
Acidipropionibacterium virtanenii	-0.25	6.673	0.00266583	0.00634771	Depleted	0.00911349	0.0113234	DP-DPW
Selenomonas sp. oral taxon 136	-0.436	5.353	0.00267046	0.00635255	Depleted	0.00339534	0.00479482	DP-DPW
Achromobacter sp. AONIH1	0.167	8.812	0.00267081	0.00635255	Enriched	0.0465052	0.0432616	DP-DPW
Stenotrophomonas sp. G4	0.309	6.178	0.00270333	0.00642636	Enriched	0.0078105	0.00658995	DP-DPW
Saccharospirillum mangrovi	0.292	6.389	0.00270871	0.00643561	Enriched	0.00899822	0.0076757	DP-DPW
Ketogulonicigenium robustum	0.284	6.387	0.00273593	0.00649671	Enriched	0.00896554	0.00769248	DP-DPW
Methylobacterium terrae	0.191	9.085	0.00275335	0.00653447	Enriched	0.0566473	0.0518254	DP-DPW
Anabaenopsis circularis	-0.464	4.379	0.00275595	0.00653467	Depleted	0.00170373	0.0024544	DP-DPW
Actinoalloteichus sp. GBA129-24	-0.286	6.717	0.00275646	0.00653467	Depleted	0.00926756	0.0118156	DP-DPW
Paenibacillus swuensis	-0.413	5.15	0.0027587	0.0065364	Depleted	0.00297404	0.00413513	DP-DPW
Serinicoccus chungangensis	-0.208	7.538	0.00276604	0.00655018	Depleted	0.016873	0.0203565	DP-DPW
Thalassobius gelatinovorus	0.285	6.25	0.00279817	0.00662265	Enriched	0.00815256	0.00698818	DP-DPW
Acidithiobacillus thiooxidans	-0.366	5.324	0.00280099	0.0066257	Depleted	0.00341614	0.00459972	DP-DPW
Halomonas aestuarii	-0.153	7.911	0.00288237	0.00681445	Depleted	0.0222916	0.0258893	DP-DPW
Paenibacillus alvei	-0.431	4.517	0.0029153	0.00688853	Depleted	0.00189991	0.00267943	DP-DPW
Acidithiobacillus ferridurans	-0.548	5.006	0.00292938	0.00691801	Depleted	0.00255012	0.0038946	DP-DPW
Bacillus sp. OxB-1	-0.384	4.498	0.00293344	0.00692381	Depleted	0.00190866	0.00260351	DP-DPW
Shewanella sp. YLB-08	-0.326	6.38	0.00294806	0.00695452	Depleted	0.00722151	0.00945859	DP-DPW
Synechococcus sp. KORDI-49	-0.357	5.38	0.00298858	0.00704625	Depleted	0.00356322	0.00476955	DP-DPW
Butyricimonas faecalis	-0.553	4.771	0.00299871	0.00706627	Depleted	0.00216069	0.00331572	DP-DPW
Acidiphilium multivorum	0.19	8.005	0.00300407	0.00707506	Enriched	0.0267686	0.0245068	DP-DPW
Paenibacillus durus	-0.287	6.437	0.00300929	0.00708347	Depleted	0.00762607	0.00971907	DP-DPW
Lentibacillus sp. CBA3610	-0.522	3.676	0.00302743	0.0071223	Depleted	0.00101875	0.00153108	DP-DPW
Stenotrophomonas sp. ZAC14D2_NAIMI4_6	0.453	6.357	0.00304596	0.00716199	Enriched	0.00922466	0.0070481	DP-DPW
Kaistella daneshvariae	0.495	4.315	0.00305864	0.00718789	Enriched	0.00224461	0.00166425	DP-DPW
Truepera radiovictrix	-0.192	7.855	0.00306331	0.00719494	Depleted	0.0211422	0.0252286	DP-DPW
Synechococcus sp. KORDI-52	-0.445	4.881	0.00314497	0.00738274	Depleted	0.00243342	0.00346458	DP-DPW
Bacillus sp. NSP9.1	-0.411	4.375	0.00315	0.00739051	Depleted	0.00173382	0.00240908	DP-DPW
Halomonas beimenensis	-0.157	8.12	0.00316653	0.00742305	Depleted	0.0257282	0.0299646	DP-DPW
Paraburkholderia phymatum	0.169	8.271	0.0031673	0.00742305	Enriched	0.0319742	0.029714	DP-DPW
Simplicispira suum	0.22	8.127	0.00317123	0.00742821	Enriched	0.0293992	0.0263625	DP-DPW
Azospirillum sp. TSA2s	0.178	8.864	0.00317911	0.00744263	Enriched	0.0483928	0.0446818	DP-DPW
Actinomyces sp. 299	-0.335	5.743	0.00318504	0.00745248	Depleted	0.00462724	0.00609549	DP-DPW
Tenacibaculum jejuense	0.71	3.585	0.00320703	0.00749986	Enriched	0.00142049	0.00090837	DP-DPW
Glaesserella parasuis	-0.518	3.878	0.00328354	0.00767463	Depleted	0.00117589	0.00176173	DP-DPW
Sporolactobacillus terrae	-0.411	4.355	0.00328854	0.00767821	Depleted	0.00170972	0.00237556	DP-DPW
Paraburkholderia fungorum	0.161	8.135	0.00328863	0.00767821	Enriched	0.0290023	0.0271031	DP-DPW
Yersinia pestis	-1.301	6.756	0.00330247	0.00770637	Depleted	0.00610488	0.0158487	DP-DPW
Dyella thiooxydans	0.204	8.872	0.00330549	0.00770924	Enriched	0.0490464	0.0444739	DP-DPW
Candidatus Planktophila lacus	-0.459	3.841	0.00341045	0.00794974	Depleted	0.00117254	0.00168383	DP-DPW
Pandoraea pnomenusa	0.168	8.812	0.00342486	0.00797901	Enriched	0.0464976	0.0432406	DP-DPW
Salipiger pacificus	0.162	8.226	0.00343374	0.00799538	Enriched	0.0309146	0.0288641	DP-DPW
Pauljensenia hongkongensis	-0.304	6.348	0.00344157	0.00800931	Depleted	0.00712353	0.00918347	DP-DPW
Anoxybacillus amylolyticus	-0.435	3.639	0.00348429	0.00810384	Depleted	0.0010276	0.00145218	DP-DPW
Paenibacillus physcomitrellae	-0.398	5.338	0.00348594	0.00810384	Depleted	0.00340874	0.00468937	DP-DPW
Deinococcus deserti	-0.268	6.485	0.0035375	0.00821927	Depleted	0.00794301	0.00999369	DP-DPW
Nostoc carneum	-0.509	5.01	0.00358168	0.00831744	Depleted	0.00259538	0.00386325	DP-DPW
Janthinobacterium agaricidamnosum	0.182	8.659	0.00363441	0.00843536	Enriched	0.0420095	0.0386899	DP-DPW
Mesobacillus foraminis	-0.391	4.336	0.00368869	0.00855672	Depleted	0.00170126	0.00233076	DP-DPW
Roseobacter litoralis	0.299	5.762	0.00370213	0.00858329	Enriched	0.00583138	0.00495169	DP-DPW
Streptomyces sp. 2114.2	-0.281	6.332	0.0037661	0.00872692	Depleted	0.00710911	0.0090223	DP-DPW
Paracoccus kondratievae	0.237	6.731	0.0037775	0.00874864	Enriched	0.0112192	0.00994976	DP-DPW
Alistipes dispar	-0.24	6.766	0.00380299	0.00880294	Depleted	0.00975505	0.0120381	DP-DPW
Methylobacterium sp. AMS5	0.167	7.824	0.00384228	0.00888913	Enriched	0.0234311	0.021794	DP-DPW
Arthrobacter sp. Rue61a	-0.471	5.373	0.00388436	0.00898168	Depleted	0.00339275	0.00490575	DP-DPW
Neisseria shayeganii	-0.3	5.943	0.00391654	0.00905123	Depleted	0.00538412	0.00692535	DP-DPW
Thermomonospora curvata	-0.161	8.139	0.00396377	0.00915549	Depleted	0.0260242	0.0304006	DP-DPW
Buchnera aphidicola	-0.323	6.265	0.00399687	0.00922701	Depleted	0.00667447	0.0087269	DP-DPW
Planococcus rifietoensis	-0.377	4.478	0.00403479	0.00930955	Depleted	0.00188734	0.00256143	DP-DPW
Pseudomonas otitidis	0.163	8.36	0.00404369	0.00932284	Enriched	0.0339317	0.0316708	DP-DPW
Agrobacterium sp. CGMCC 11546	0.425	4.195	0.00404486	0.00932284	Enriched	0.00202316	0.00157592	DP-DPW
Pectobacterium versatile	-0.47	4.174	0.00411522	0.00947994	Depleted	0.0014722	0.00213051	DP-DPW
Thalassospira indica	0.271	6.263	0.00415304	0.00956195	Enriched	0.00819131	0.00709432	DP-DPW
Paenibacillus lycopersici	-0.193	7.298	0.00421689	0.0097038	Depleted	0.0143562	0.0171514	DP-DPW
Alistipes onderdonkii	-0.277	6.83	0.00426659	0.00981293	Depleted	0.0100593	0.0127359	DP-DPW
Proteiniphilum saccharofermentans	-0.365	5.044	0.00427589	0.0098248	Depleted	0.00281219	0.00378641	DP-DPW
Propioniciclava sp. HDW11	-0.174	8.047	0.0042763	0.0098248	Depleted	0.0243076	0.028654	DP-DPW
Synechococcus sp. PCC 7336	-0.3	5.816	0.00430738	0.00989093	Depleted	0.00493013	0.00634039	DP-DPW
Exiguobacterium sp. Helios	-0.488	3.657	0.00434867	0.00998043	Depleted	0.00101879	0.00149503	DP-DPW
Planctomyces sp. SH-PL62	0.174	10.472	0.00438566	0.01006	Enriched	0.147282	0.13636	DP-DPW
Actinomyces slackii	-0.281	6.601	0.00440905	0.0101083	Depleted	0.00856835	0.0108764	DP-DPW
Sphingopyxis sp. MG	0.276	6.752	0.00442766	0.0101456	Enriched	0.0115241	0.00994161	DP-DPW
Pseudomonas sp. DR 5-09	0.435	4.878	0.00443242	0.0101511	Enriched	0.00327416	0.00253214	DP-DPW
Sulfurihydrogenibium sp. YO3AOP1	-0.497	3.922	0.00443969	0.0101623	Depleted	0.0012231	0.0018019	DP-DPW
Geobacillus genomosp. 3	-0.338	5.286	0.00445194	0.010185	Depleted	0.00336347	0.00444233	DP-DPW
Hymenobacter sp. TS19	0.405	6.072	0.00448156	0.0102473	Enriched	0.00746388	0.0058982	DP-DPW
Glutamicibacter creatinolyticus	-0.274	6.331	0.004507	0.0103	Depleted	0.00712393	0.00899867	DP-DPW
Altibacter sp. ALE3EI	0.664	4.271	0.0045266	0.0103393	Enriched	0.00227625	0.00150369	DP-DPW
Bacillus thermoamylovorans	-0.646	3.504	0.0045385	0.010361	Depleted	0.000860395	0.0014068	DP-DPW
Campylobacter curvus	-0.439	4.217	0.00454193	0.0103634	Depleted	0.0015356	0.00217789	DP-DPW
Rothia dentocariosa	-0.445	4.475	0.00455722	0.0103928	Depleted	0.00183516	0.00260887	DP-DPW
Pseudomonas knackmussii	0.461	8.654	0.0045714	0.0104196	Enriched	0.04557	0.0346153	DP-DPW
Rhodoluna lacicola	-0.488	3.591	0.00459589	0.0104699	Depleted	0.000972557	0.00142696	DP-DPW
Thioalkalivibrio versutus	-0.159	8.202	0.00462141	0.0105225	Depleted	0.0272116	0.0317515	DP-DPW
Halioglobus maricola	0.298	6.672	0.00462617	0.0105278	Enriched	0.0109703	0.00932649	DP-DPW
Corynebacterium pelargi	-0.379	4.268	0.00464775	0.0105713	Depleted	0.00162941	0.00221463	DP-DPW
Dickeya solani	0.859	5.809	0.00465024	0.0105714	Enriched	0.00701694	0.00404449	DP-DPW
Synechococcus sp. WH 8101	-0.307	5.675	0.00466774	0.0106056	Depleted	0.00445965	0.00576684	DP-DPW
Bifidobacterium pseudocatenulatum	-0.395	4.248	0.00468563	0.0106406	Depleted	0.00159701	0.0021967	DP-DPW
Frankia casuarinae	-0.19	7.598	0.004689	0.0106427	Depleted	0.017698	0.021083	DP-DPW
Lacimicrobium alkaliphilum	-0.318	5.543	0.0047241	0.0107167	Depleted	0.00405006	0.00527474	DP-DPW
Calothrix sp. PCC 7507	-0.413	4.901	0.00476129	0.0107954	Depleted	0.00249949	0.0034812	DP-DPW
Granulicella tundricola	-0.163	7.817	0.00483383	0.0109542	Depleted	0.0208122	0.0243465	DP-DPW
Tumebacillus avium	-0.207	7.155	0.00484349	0.0109703	Depleted	0.012937	0.0155934	DP-DPW
Methylococcus sp. IM1	0.372	8.911	0.00485501	0.0109906	Enriched	0.0531328	0.0428556	DP-DPW
Zunongwangia profunda	0.619	4.504	0.00488463	0.0110519	Enriched	0.0026491	0.00180436	DP-DPW
Streptomyces sp. S1A1-7	-0.354	7.22	0.00489907	0.0110787	Depleted	0.012793	0.0170622	DP-DPW
Salipiger Yangia sp. CCB-MM3	0.155	7.943	0.00490261	0.0110799	Enriched	0.0253454	0.0237771	DP-DPW
Streptococcus pneumoniae	-0.91	3.93	0.0049047	0.0110799	Depleted	0.00103302	0.00203424	DP-DPW
Massilia plicata	0.169	8.622	0.00492116	0.0111112	Enriched	0.0407581	0.0378727	DP-DPW
Brucella sp. 09RB8910	0.424	3.737	0.00492379	0.0111113	Enriched	0.00146548	0.00114041	DP-DPW
Shewanella violacea	-0.465	3.452	0.00493999	0.0111421	Depleted	0.00089001	0.00128358	DP-DPW
Blastochloris tepida	0.191	9.305	0.00497701	0.0112197	Enriched	0.0659703	0.0603787	DP-DPW
Comamonas testosteroni	0.198	8.829	0.00499363	0.0112513	Enriched	0.0475147	0.0432755	DP-DPW
Capnocytophaga sputigena	0.539	4.394	0.00501818	0.0113007	Enriched	0.00240152	0.00172901	DP-DPW
Enterococcus casseliflavus	-0.603	3.797	0.0050325	0.0113245	Depleted	0.0010748	0.00170465	DP-DPW
Pseudohongiella spirulinae	0.321	5.867	0.005034	0.0113245	Enriched	0.006313	0.00528303	DP-DPW
Actinomyces viscosus	-0.278	6.405	0.00504596	0.0113455	Depleted	0.0074848	0.00947856	DP-DPW
Pseudomonas sp. StFLB209	0.239	6.731	0.00505564	0.0113568	Enriched	0.0112199	0.00993587	DP-DPW
Nostoc sp. NIES-3756	-0.584	4.148	0.00505622	0.0113568	Depleted	0.00138185	0.00216502	DP-DPW
Paraburkholderia sp. Msb3	0.186	7.617	0.00512878	0.0115138	Enriched	0.0204091	0.0187455	DP-DPW
Pseudomonas marincola	0.333	6.114	0.00514807	0.0115477	Enriched	0.00752281	0.0062417	DP-DPW
Paenibacillus terrae	-0.4	4.13	0.00514925	0.0115477	Depleted	0.0014683	0.00202416	DP-DPW
Sulfurovum sp. NBC37-1	-0.458	3.748	0.00516557	0.0115783	Depleted	0.0010994	0.00157744	DP-DPW
Halorhodospira halophila	-0.165	8.332	0.00519456	0.0116372	Depleted	0.0297077	0.0348091	DP-DPW
Xanthomonas euroxanthea	0.336	5.421	0.00523946	0.0117317	Enriched	0.00464947	0.0038478	DP-DPW
Bdellovibrio sp. KM01	0.436	4.267	0.00528249	0.0118219	Enriched	0.00213481	0.00165	DP-DPW
Thalassospira marina	0.299	5.97	0.00536495	0.0120003	Enriched	0.00673946	0.00572357	DP-DPW
Tessaracoccus defluvii	-0.163	7.906	0.0054538	0.0121927	Depleted	0.0221297	0.0258898	DP-DPW
Nocardia mangyaensis	0.156	7.735	0.00547293	0.0122291	Enriched	0.0219548	0.0205891	DP-DPW
Phytobacter ursingii	-0.358	4.973	0.00549448	0.0122709	Depleted	0.00268346	0.00359646	DP-DPW
Azoarcus sp. KH32C	-0.176	9.638	0.00554672	0.0123812	Depleted	0.073168	0.0863436	DP-DPW
Flaviflexus sp. H23T48	-0.403	4.931	0.00559968	0.0124929	Depleted	0.00256238	0.00354137	DP-DPW
Kocuria sp. KD4	-0.349	5.714	0.00561645	0.0125239	Depleted	0.00451028	0.00600148	DP-DPW
Granulibacter bethesdensis	0.169	7.492	0.0056743	0.0126463	Enriched	0.0186149	0.0173049	DP-DPW
Cupriavidus oxalaticus	0.17	9.663	0.00570869	0.0127164	Enriched	0.0839505	0.0779642	DP-DPW
Paraburkholderia phenoliruptrix	0.157	8.148	0.00572251	0.0127406	Enriched	0.029236	0.0273866	DP-DPW
Azospirillum brasilense	0.171	10.631	0.00574163	0.0127766	Enriched	0.164303	0.152451	DP-DPW
Morganella morganii	-0.318	5.873	0.00575494	0.0127996	Depleted	0.00509298	0.00663787	DP-DPW
Iodobacter sp. H11R3	-0.353	4.723	0.00580696	0.0129087	Depleted	0.00225947	0.00301653	DP-DPW
Curvibacter sp. AEP1-3	0.28	7.284	0.00584267	0.0129814	Enriched	0.0166825	0.0143589	DP-DPW
Euzebya sp. DY32-46	-0.146	8.342	0.00587894	0.0130552	Depleted	0.030138	0.034833	DP-DPW
Streptomyces viridifaciens	-0.191	7.854	0.00588304	0.0130576	Depleted	0.0211355	0.0251983	DP-DPW
Schaalia sp. JY-X169	-0.367	4.75	0.00590767	0.0131056	Depleted	0.00229067	0.00308711	DP-DPW
Treponema brennaborense	-0.357	5.15	0.00593749	0.013165	Depleted	0.00303808	0.00406541	DP-DPW
Paraburkholderia caribensis	0.157	9.055	0.00596477	0.0132186	Enriched	0.0548582	0.0513941	DP-DPW
Ochrobactrum anthropi	-0.385	12.768	0.00598448	0.0132547	Depleted	0.59201	0.805913	DP-DPW
Ralstonia blood disease bacterium A2-HR MARDI	-0.989	8.024	0.00598716	0.0132547	Depleted	0.0170687	0.0356324	DP-DPW
Paenibacillus sp. IHBB 10380	-0.447	3.454	0.00601392	0.0133071	Depleted	0.000897757	0.00127962	DP-DPW
Paenibacillus xylanexedens	-0.491	3.999	0.00604385	0.0133664	Depleted	0.00129195	0.00190121	DP-DPW
Paenibacillus glucanolyticus	-0.404	4.833	0.00617227	0.0136435	Depleted	0.00239278	0.00330884	DP-DPW
Streptococcus dysgalactiae	-1.168	3.2	0.00619073	0.0136773	Depleted	0.000554034	0.00130456	DP-DPW
Bacillus velezensis	-1.039	6.573	0.00630949	0.0139325	Depleted	0.00610106	0.0131826	DP-DPW
Antarctobacter heliothermus	0.228	6.735	0.00632002	0.0139486	Enriched	0.0112187	0.0100074	DP-DPW
Permianibacter aggregans	0.316	6.852	0.00632565	0.0139539	Enriched	0.012501	0.0104948	DP-DPW
Coriobacterium glomerans	-0.311	5.799	0.00633582	0.0139692	Depleted	0.00485444	0.00629575	DP-DPW
Paraburkholderia aromaticivorans	0.165	9.124	0.00638086	0.0140614	Enriched	0.0576725	0.0537271	DP-DPW
Chryseobacterium arthrosphaerae	0.541	4.277	0.00638726	0.0140683	Enriched	0.00221332	0.00159159	DP-DPW
Calothrix sp. NIES-2100	-0.319	5.866	0.00639417	0.0140763	Depleted	0.00506998	0.00661224	DP-DPW
Roseovarius indicus	0.15	8.37	0.00642947	0.0141468	Enriched	0.0340334	0.032059	DP-DPW
Bordetella genomosp. 8	0.157	8.707	0.00643845	0.0141593	Enriched	0.0430924	0.0403723	DP-DPW
Halotalea alkalilenta	0.157	7.834	0.00652129	0.0143342	Enriched	0.0235161	0.0220389	DP-DPW
Candidatus Aquiluna sp. UB-MaderosW2red	-0.473	3.393	0.00652477	0.0143346	Depleted	0.000851421	0.00123655	DP-DPW
Corynebacterium matruchotii	-0.37	5.156	0.00656347	0.0144123	Depleted	0.00303638	0.00410036	DP-DPW
Leptolyngbya sp. PCC 7376	-0.399	3.867	0.00657395	0.0144279	Depleted	0.00122208	0.00168224	DP-DPW
Aequorivita sublithincola	0.444	4.11	0.0066228	0.0145278	Enriched	0.0019159	0.00147195	DP-DPW
Burkholderia sp. MSMB0266	-0.341	5.345	0.00662671	0.014529	Depleted	0.00349905	0.00462779	DP-DPW
Corynebacterium sphenisci	-0.245	7.23	0.00663242	0.0145341	Depleted	0.0134369	0.0166314	DP-DPW
Pseudomonas asturiensis	0.308	6.167	0.00663771	0.0145383	Enriched	0.00774803	0.00654259	DP-DPW
Empedobacter falsenii	0.694	3.796	0.00670188	0.0146714	Enriched	0.00164252	0.00106245	DP-DPW
Propionibacterium australiense	-0.224	6.895	0.00676548	0.0148031	Depleted	0.0107297	0.0130918	DP-DPW
Propionibacterium sp. oral taxon 193	-0.368	4.855	0.00680268	0.014877	Depleted	0.0024643	0.00332185	DP-DPW
Synechococcus sp. PCC 8807	-0.661	3.926	0.00682686	0.0149223	Depleted	0.00114659	0.0018965	DP-DPW
Haloactinobacterium sp. HY164	-0.156	7.91	0.00683705	0.014937	Depleted	0.0222584	0.025905	DP-DPW
Odoribacter splanchnicus	-0.426	5.11	0.00684704	0.0149513	Depleted	0.00287451	0.00404023	DP-DPW
Candidatus Accumulibacter phosphatis	-0.189	9.519	0.00689157	0.0150409	Depleted	0.067051	0.0798771	DP-DPW
Streptomyces sp. S1D4-14	-0.612	6.57	0.00700392	0.0152784	Depleted	0.00735115	0.0117199	DP-DPW
Epibacterium mobile	0.213	6.841	0.00701453	0.0152938	Enriched	0.0120197	0.0108335	DP-DPW
Alistipes indistinctus	-0.267	6.175	0.00715146	0.0155845	Depleted	0.00640741	0.00806073	DP-DPW
Schaalia cardiffensis	-0.339	5.038	0.00722058	0.0157272	Depleted	0.00282896	0.00373864	DP-DPW
Pontivivens sp. MT2928	0.153	8.256	0.00729	0.0158704	Enriched	0.031476	0.0295677	DP-DPW
Paraburkholderia xenovorans	0.152	8.058	0.00740793	0.016119	Enriched	0.0274273	0.0257788	DP-DPW
Nodularia spumigena	-0.357	4.622	0.00743508	0.0161699	Depleted	0.00210238	0.00281569	DP-DPW
Changchengzhania lutea	0.582	3.956	0.00749474	0.0162886	Enriched	0.0017852	0.0012484	DP-DPW
Cyanobacterium aponinum	-0.429	4.204	0.00749967	0.0162886	Depleted	0.0015276	0.00215262	DP-DPW
Synechococcus sp. WH 8109	-0.457	4.311	0.007501	0.0162886	Depleted	0.00162904	0.00233974	DP-DPW
Sulfitobacter sp. D7	0.244	6.563	0.00756322	0.0164155	Enriched	0.0100058	0.00882785	DP-DPW
Fusobacterium ulcerans	-0.636	3.157	0.00760532	0.0164986	Depleted	0.000676128	0.00110028	DP-DPW
Pandoraea apista	0.156	7.777	0.00769248	0.0166711	Enriched	0.0225952	0.0211865	DP-DPW
Terriglobus albidus	-0.163	7.981	0.00769258	0.0166711	Depleted	0.0233131	0.0272552	DP-DPW
Limosilactobacillus Lactobacillus mucosae	-0.395	3.819	0.00771639	0.0167143	Depleted	0.00118304	0.00162722	DP-DPW
Candidatus Planktophila versatilis	-0.469	3.631	0.00777931	0.0168422	Depleted	0.00100756	0.00145913	DP-DPW
Hymenobacter sp. NBH84	0.254	6.654	0.0078199	0.0169216	Enriched	0.0106933	0.0093666	DP-DPW
Serratia sp. FS14	-0.594	3.95	0.00786267	0.0170056	Depleted	0.00119864	0.00189184	DP-DPW
Cupriavidus taiwanensis	0.164	10.879	0.00788373	0.0170426	Enriched	0.194727	0.181548	DP-DPW
Streptomyces sp. CC0208	-0.333	7.829	0.0079176	0.0171073	Depleted	0.0196951	0.0259067	DP-DPW
[truncated: 15,273 more rows]

## Sheet: Table S4
Table S4: Multivariate analysis of variance (PERMANOVA, Adonis) analysis of variations in archaeal community composition across different groups
Group	Df	SumOfSqs	R2	F	Pr(>F)
condition	1	0.103158	0.331978	9.14699	0.001
Variety	1	0.10608	0.341379	9.40601	0.001
Residual	9	0.101501	0.326643
Total	11	0.310739	1

## Sheet: Table S5
Table S5. Key topological features of rice rhizosphere microbial networks
Classification	Group	Total nodes	Total links	Positive correlation	Negative correlation	Graph Density	Average Clustering Coefficient	Average degree
Bacteria	Cultivated	498	31072	0.744	0.256	0.251	0.703	124.787
	Wild	495	67131	0.5986	0.4014	0.549	0.844	271.236
	Non-irrigated	498	56896	0.586	0.414	0.46	0.791	228.498
	Submergence	497	18395	0.9475	0.0525	0.149	0.651	74.024
Archaea	Cultivated	260	1939	1	0	0.058	0.547	14.915
	Wild	255	14416	0.5812	0.4188	0.445	0.813	113.067
	Non-irrigated	253	6765	0.9092	0.0908	0.212	2.466	53.478
	Submergence	256	4475	0.9812	0.0188	0.137	0.643	34.961

## Sheet: Table S6
Table S6: Relative abundance of each nitrogen cycle gene family across 12 samples
Gene family	DPW.1	DPW.2	DPW.3	DP.1	DP.2	DP.3	OS.1	OS.2	OS.3	OSW.1	OSW.2	OSW.3
NR	2.38584	2.60207	2.33915	2.63522	2.63696	2.52772	2.98992	2.8746	2.88311	2.85673	2.88826	2.7795
amoA_A	0.0317178	0.0265438	0.0398964	0.0321042	0.0400929	0.044224	0	0.00714491	0	0	0.033367	0.00652625
amoA_B	0.0559844	0.0645153	0.0615145	0.148469	0.112983	0.114102	0.0884499	0.0532972	0.0605941	0.113092	0.129276	0.132265
amoB_A	0.0550212	0.0389297	0.0223233	0.0530144	0.0406332	0.030349	0.0270406	0	0	0	0	0.0333533
amoB_B	0.0857602	0.0527041	0.0767646	0.192033	0.259221	0.233254	0.0498163	0.0430535	0.0669667	0.113845	0.099163	0.0698485
amoC_A	0.0401851	0.0165507	0.0150674	0.0108868	0.0265248	0.0273357	0	0	0	0	0	0
amoC_B	1.14809	0.721912	0.811003	3.38325	3.71588	3.29556	0.32596	0.141198	0.25216	0.648887	0.429256	0.531388
ansB	0.442828	0.388803	0.49847	0.45378	0.38134	0.454928	0.991371	0.988998	0.933337	0.439341	0.599648	0.572687
asnB	5.25415	5.06465	5.24389	6.30353	6.74846	6.77802	4.88487	4.76573	4.6237	4.47162	4.59779	4.34856
gdh_K00260	0.00562059	0.00274502	0.0041694	0.00243132	0.00126028	0.00133443	0	0.00605943	0	0	0.00305332	0.00756811
gdh_K00261	1.87851	1.97258	1.99381	2.12611	2.08865	2.20117	2.47446	2.72812	2.59645	2.18954	1.9717	2.20789
gdh_K00262	2.45307	2.53065	2.34086	2.0357	1.87258	1.95782	2.63896	2.34319	2.47137	2.81393	2.54936	2.60952
gdh_K15371	2.76601	2.75295	2.85444	3.52694	3.513	3.56976	3.57083	3.39039	3.57906	2.99973	2.80245	3.06169
glnA	9.47317	9.8527	9.94411	9.93572	10.0595	10.2274	10.3416	10.5993	9.97529	9.87705	9.29076	9.83368
glsA	5.03914	4.97659	5.12588	4.78077	4.31415	4.42037	4.61678	4.45293	4.70697	4.23522	4.10645	4.54022
gs_K00264	0.0200454	0.0131762	0.00808035	0.0247758	0.0234622	0.0242003	0	0.0115153	0	0.00598966	0	0.0101849
gs_K00265	3.51287	3.32485	3.3463	3.57935	3.7483	3.89477	3.66408	3.94109	3.53572	3.24903	3.68538	3.40936
gs_K00266	15.5563	15.6107	15.3255	13.2966	12.4409	12.035	13.471	14.4452	14.1321	14.7018	14.7732	13.962
gs_K00284	1.39471	1.47233	1.3989	1.3214	1.35079	1.56585	1.85458	1.90462	1.91917	1.49942	1.5725	1.62408
hao	0.658327	0.682105	0.559887	0.651927	0.58891	0.64555	0.784393	0.884463	0.921353	0.76199	0.833898	0.672735
hcp	0.725482	0.739836	0.634011	0.433679	0.363333	0.227043	0.309851	0.280482	0.363613	0.629004	0.581215	0.663204
hzsA	0.041903	0.0372256	0.050738	0.0678228	0.0615371	0.0594846	0.00291576	0.0142861	0.0232047	0.0333895	0.0245924	0.0319815
hzsB	0.0413904	0.0557608	0.0505236	0.0450874	0.0407531	0.0353326	0.0552206	0.0440603	0.0574171	0.059526	0.116652	0.0631015
hzsC	0.0132617	0.00700993	0.020692	0.00836626	0.00999818	0.00802727	0.0240992	0.0402166	0.0290769	0.0180804	0.0326199	0.0179358
napA	2.24816	2.4792	2.30788	2.20306	2.11912	1.96117	2.0934	2.1146	2.08311	2.59771	2.48489	2.17548
napB	0.116149	0.13133	0.182998	0.103354	0.121485	0.102829	0.0279162	0.0687203	0.0357156	0.10957	0.183862	0.102062
napC	0.661487	0.599422	0.653251	0.642932	0.686765	0.543791	0.337656	0.295336	0.342723	0.427055	0.494038	0.335488
narB	1.35637	1.41199	1.37759	1.10468	1.03964	1.03527	1.27146	1.26366	1.32558	1.42092	1.45712	1.53639
narC	0.246146	0.233511	0.252942	0.233669	0.243702	0.302953	0.450902	0.354698	0.400305	0.311778	0.280384	0.264045
narG	2.11568	2.12035	2.21341	2.32853	2.64159	2.6599	2.78984	2.5946	2.72028	3.26546	3.48961	3.16981
narH	1.35071	1.37184	1.26109	1.21246	1.19149	1.24938	2.01636	2.19391	1.92744	1.53759	1.6788	1.60334
narI	0.485152	0.446123	0.488655	0.345741	0.384159	0.324764	0.406382	0.34151	0.366027	0.717528	0.555083	0.573715
narJ	1.00803	0.949251	1.03068	0.976163	1.05777	1.00069	0.69118	0.594261	0.69573	0.669626	0.734262	0.92976
narV	0.00594063	0.00282312	0.00302502	0.00995065	0.0025887	0.00810609	0	0	0	0	0	0
narW	0.00352421	0.00663592	0.00725395	0.00875569	0.00608193	0.00631775	0	0	0	0	0	0
narY	0.0843148	0.0991189	0.0923622	0.0508463	0.0494718	0.0551081	0.15379	0.24462	0.211804	0.0515391	0.0915449	0.0982012
narZ	1.33225	1.25567	1.21474	1.03695	0.901101	0.947262	1.80087	1.94473	1.63732	1.39338	1.53381	1.41254
nasA	5.01912	5.24391	5.10188	4.52397	4.63748	4.52863	5.13339	5.09693	5.2094	5.1805	5.3516	5.00819
nasB	0.338116	0.344075	0.338095	0.613622	0.502512	0.535055	0.548683	0.523144	0.503255	0.641415	0.56569	0.538734
nifD	0.171363	0.219491	0.193209	0.111961	0.116959	0.125368	0.26897	0.379641	0.217124	0.244377	0.243876	0.250517
nifH	0.293566	0.30683	0.265441	0.105735	0.103542	0.104017	0.363238	0.204143	0.197508	0.323165	0.400271	0.360076
nifK	0.19384	0.202905	0.170066	0.13875	0.129996	0.168888	0.274316	0.177424	0.263219	0.196266	0.184127	0.260357
nirA	1.23757	1.16914	1.28732	1.50517	1.38078	1.55578	1.45065	1.71481	1.52584	1.20392	1.19448	1.12069
nirB	2.16881	2.20694	2.19734	2.48238	2.33592	2.32532	1.74051	2.02083	1.81427	1.97392	1.78644	1.9344
nirD	0.896985	0.678392	0.824856	0.638023	0.781108	0.768761	0.941359	0.897488	1.12198	1.0089	0.999673	0.889801
nirK	2.38565	2.21568	2.28052	3.39719	4.08432	4.33426	2.83226	2.82578	2.97863	2.72862	2.97225	3.09551
nirS	2.77694	2.72125	2.74626	2.96734	3.54034	3.13155	1.83387	1.63622	1.80539	2.29571	1.98508	2.26432
nmo	8.08097	8.13378	8.38049	7.75727	7.27042	7.42158	7.74435	6.98919	7.86023	7.13398	6.95049	7.43243
norB	0.835234	0.781109	0.797089	0.678749	0.600858	0.758758	0.727315	0.680058	0.791029	0.972669	0.94945	0.879554
norC	0.44348	0.476778	0.39242	0.545159	0.593508	0.557279	0.511232	0.584747	0.648158	0.388131	0.377479	0.414526
nosZ	3.55721	3.65679	3.55857	3.0234	2.76755	2.98803	4.20624	4.42619	4.06503	3.59095	3.58965	3.65696
nrfA	0.685817	0.762942	0.630333	0.456655	0.429305	0.449629	0.625904	0.452561	0.541606	0.758283	0.740126	0.882621
nrfB	0.0219571	0.0349542	0.0308787	0.0330889	0.0298409	0.0219135	0.0033005	0.00502982	0.00396396	0.00652528	0.0154172	0.0123304
nrfC	2.55778	2.52498	2.68495	1.96531	1.73302	1.55846	1.68942	1.70818	1.48103	2.72198	2.64328	2.77328
nrfD	0.574159	0.586379	0.607012	0.257042	0.264152	0.232416	0.499022	0.402667	0.483583	0.48069	0.517059	0.543042
nxrB	0.552598	0.548295	0.546886	0.595462	0.730061	0.623754	0.436769	0.337246	0.349665	0.859695	1.44771	1.00387
pmoA	0.0267891	0.0247015	0.0386575	0.129225	0.222103	0.149269	0.0112162	0.0169734	0.0207304	0.0234717	0.00862652	0.0149782
pmoB	0.0482377	0.0465176	0.04424	0.0605025	0.0520991	0.0595521	0.0853521	0.122077	0.130665	0.099944	0.114865	0.117857
pmoC	0.0544705	0.0533906	0.0666584	0.093135	0.0974539	0.0540977	0.121173	0.0915109	0.105772	0.296411	0.11969	0.151756
ureA	0.280389	0.216335	0.192597	0.32822	0.309975	0.276305	0.342517	0.241192	0.415041	0.120756	0.30108	0.544556
ureB	0.348321	0.280697	0.319186	0.199695	0.234637	0.272667	0.280668	0.23071	0.290059	0.360601	0.371457	0.472951
ureC	2.35735	2.44853	2.45318	2.08684	2.16785	2.42252	2.12223	2.26469	2.30015	2.1698	2.06611	1.9866
